# Supplementary material for: Survival and predictors of neonatal mortality: a hospital-based retrospective follow-up study from Addis Ababa, Ethiopia
Source: PeerJ. 2026 Jul 22;14:e21473. doi: 10.7717/peerj.21473 (PMC13401358; doi:10.7717/peerj.21473)
Supplement: Supplemental Information 1 [file peerj-14-21473-s001.xlsx]

## Sheet: Neonatal survival
start	end	Year of admission in ethiopian calendar	Age	ANC follow up	If yes, number of visits	Tested for HIV	If tested for HIV	History of previous pregnancy	History of previous pregnancy/Primipara	History of previous pregnancy/multi para	History of previous pregnancy/Still birth	History of previous pregnancy/Abortion	History of previous pregnancy/Unspecified	Order of prenancy	Maternal illness	If maternal illness	If maternal illness/Obstetric	If maternal illness/Medical	Maternal obstetric problems	Maternal obstetric problems/Abortion	Maternal obstetric problems/PROM	Maternal obstetric problems/Prolonged labor	Maternal obstetric problems/Previous C/S	Maternal obstetric problems/Anti partum hemorrhage	Maternal obstetric problems/Oliohydramnios	Maternal obstetric problems/Chorioamnionitis	Maternal obstetric problems/Cephalopelvic disproportion	Maternal obstetric problems/Multiple pregnancy	Maternal obstetric problems/Preeclamsia	Maternal obstetric problems/Prenancy related hypertension	Maternal obstetric problems/Proloned labor	Maternal obstetric problems/cord prolapse	Maternal obstetric problems/Others	If maternal obstetric problems, others	Maternal medical problems	Maternal medical problems/Hypertension	Maternal medical problems/HIV	Maternal medical problems/Diabetes	Maternal medical problems/Cardiac illness	Maternal medical problems/Anemia	Maternal medical problems/Chronic lung disease	Maternal medical problems/Seiure disorder	Maternal medical problems/HBV	Maternal medical problems/Others	If maternal medical problems, others then specify	Onset of labor	Mode of delivery	Duration of rupture of membrane in hours	Place of delivery
2024-01-23 18:11:25	2024-01-25 08:10:41	2013	28	Yes	unspecified	unspecified		multi para	0	1	0	0	0	Singleton	No																															Spontaneous	SVD		Other than ZMH
2024-01-25 08:11:08	2024-01-25 08:24:23	2013	27	Yes	unspecified	unspecified		multi para	0	1	0	0	0	Singleton	No																															Spontaneous	SVD		Other than ZMH
2024-01-25 12:15:06	2024-01-25 12:35:56	2013	25	Yes	4	yes	Negative	Primipara	1	0	0	0	0	Singleton	No																															Unspeified	C/S		ZMH
2024-01-25 12:38:14	2024-01-25 12:47:33	2013	28	Yes	4	yes	Negative	Primipara	1	0	0	0	0	Singleton	No																															Spontaneous	SVD	3	ZMH
2024-01-25 15:42:24	2024-01-25 15:50:04	2013	40	Yes	unspecified	yes	Negative	multi para	0	1	0	0	0	Singleton	No																															Unspeified	C/S		ZMH
2024-01-25 15:50:16	2024-01-25 16:01:59	2013	35	Yes	4	yes	Negative	multi para	0	1	0	0	0	Singleton	No																															Spontaneous	SVD	2	ZMH
2024-01-25 16:02:06	2024-01-25 16:10:40	2012	36	Yes	unspecified	yes	Negative	multi para	0	1	0	0	0	Singleton	No																															Spontaneous	SVD		Other than ZMH
2024-01-25 16:10:50	2024-01-25 16:20:54	2013	26	Yes	4	yes	Negative	Primipara	1	0	0	0	0	Singleton	Yes	Obstetric	1	0	Anti partum hemorrhage	0	0	0	0	1	0	0	0	0	0	0	0	0	0													Unspeified	C/S		ZMH
2024-01-25 16:21:05	2024-01-25 16:28:34	2013	45	Yes	4	yes	Negative	Primipara	1	0	0	0	0	Singleton	No																															Unspeified	C/S		ZMH
2024-01-25 16:28:48	2024-01-25 16:37:51	2013	23	Yes	4	yes	Negative	Primipara	1	0	0	0	0	Singleton	Yes	Obstetric	1	0	PROM	0	1	0	0	0	0	0	0	0	0	0	0	0	0													Spontaneous	C/S	19	ZMH
2024-01-25 16:38:03	2024-01-25 16:43:53	2013	20	Yes	4	yes	Negative	Primipara	1	0	0	0	0	Singleton	No																															Spontaneous	SVD	6	ZMH
2024-01-25 16:44:01	2024-01-25 16:51:59	2013	22	Yes	4	yes	Negative	Primipara	1	0	0	0	0	Singleton	No																															Spontaneous	SVD		ZMH
2024-01-25 16:52:07	2024-01-25 17:04:42	2013	30	Yes	4	yes	Negative	multi para	0	1	0	0	0	Singleton	No																															Spontaneous	SVD		Other than ZMH
2024-01-25 17:04:54	2024-01-25 17:13:01	2013	42	Yes	unspecified	yes	Negative	multi para	0	1	0	0	0	twins	No																															Spontaneous	SVD	3	ZMH
2024-01-25 22:42:19	2024-01-25 22:51:03	2013	30	Yes	unspecified	yes	Negative	multi para	0	1	0	0	0	Singleton	No																															Spontaneous	SVD		Other than ZMH
2024-01-25 22:51:12	2024-01-25 22:59:06	2013	35	Yes	4	yes	Negative	Primipara	1	0	0	0	0	Singleton	No																															Spontaneous	SVD	2	ZMH
2024-01-25 22:59:16	2024-01-25 23:05:19	2013	20	Yes	4	yes	Negative	Primipara	1	0	0	0	0	Singleton	No																															Spontaneous	C/S		ZMH
2024-01-25 23:05:28	2024-01-25 23:14:11	2013	28	Yes	4	yes	Negative	multi para	0	1	0	0	0	Singleton	Yes	Obstetric	1	0	Preeclamsia	0	0	0	0	0	0	0	0	0	1	0	0	0	0													Spontaneous	C/S		ZMH
2024-01-25 23:14:18	2024-01-25 23:21:00	2013	22	Yes	4	yes	Negative	Primipara	1	0	0	0	0	Singleton	No																															Spontaneous	SVD	8	ZMH
2024-01-25 23:21:11	2024-01-25 23:29:27	2013	36	Yes	4	yes	Negative	multi para	0	1	0	0	0	Singleton	Yes	Medical Obstetric	1	1	Previous C/S	0	0	0	1	0	0	0	0	0	0	0	0	0	0		Hypertension Diabetes	1	0	1	0	0	0	0	0	0		Unspeified	C/S		ZMH
2024-01-28 13:09:06	2024-01-28 13:28:15	2013		Yes	4	yes	Negative	multi para	0	1	0	0	0	Singleton	No																															Spontaneous	C/S	3	ZMH
2024-01-28 13:46:50	2024-01-28 13:53:44	2013	30	Yes	4	yes	Negative	multi para	0	1	0	0	0	Singleton	No																															Spontaneous	SVD	1	Other than ZMH
2024-01-28 13:53:52	2024-01-28 14:03:08	2013	35	Yes	4	yes	Negative	Primipara	1	0	0	0	0	Singleton	Yes	Obstetric	1	0	PROM	0	1	0	0	0	0	0	0	0	0	0	0	0	0													Induced	SVD	22	ZMH
2024-01-28 14:03:14	2024-01-28 14:08:25	2013	23	Yes	4	yes	Negative	Primipara	1	0	0	0	0	Singleton	Yes	Medical	0	1																	Cardiac illness	0	0	0	1	0	0	0	0	0		Spontaneous	Assissted vaginal	4	ZMH
2024-01-28 14:12:45	2024-01-28 17:01:06	2013	22	Yes	unspecified	unspecified		Primipara	1	0	0	0	0	Singleton	No																															Spontaneous	SVD		Other than ZMH
2024-01-28 17:01:14	2024-01-28 17:08:39	2013	26	Yes	4	yes	Negative	Primipara	1	0	0	0	0	Singleton	No																															Spontaneous	C/S	6	Other than ZMH
2024-01-28 17:08:46	2024-01-28 17:16:57	2013	24	Yes	4	yes	Negative	Primipara	1	0	0	0	0	Singleton	No																															Spontaneous	SVD	2	ZMH
2024-01-28 17:17:05	2024-01-28 17:36:15	2013	23	Yes	4	yes	Negative	Primipara	1	0	0	0	0	Singleton	No																															Spontaneous	SVD	36	ZMH
2024-01-28 17:36:22	2024-01-28 17:47:33	2013	25	Yes	4	yes	Negative	multi para	0	1	0	0	0	Singleton	No																															Spontaneous	SVD		Other than ZMH
2024-01-28 17:47:39	2024-01-28 17:57:16	2013	25	Yes	4	yes	Negative	Primipara	1	0	0	0	0	Singleton	No																															Spontaneous	SVD	8	Other than ZMH
2024-01-28 21:23:54	2024-01-28 21:31:32	2013	20	Yes	4	yes	Negative	Primipara	1	0	0	0	0	twins	Yes	Obstetric	1	0	PROM	0	1	0	0	0	0	0	0	0	0	0	0	0	0													Spontaneous	C/S	72	ZMH
2024-01-28 21:31:42	2024-01-28 21:47:24	2013	20	Yes	4	unspecified		Primipara	1	0	0	0	0	Singleton	No																															Induced	SVD		Other than ZMH
2024-01-28 21:47:32	2024-01-28 21:54:04	2013	31	Yes	4	yes	Negative	Primipara	1	0	0	0	0	Singleton	Yes	Medical	0	1																	Others	0	0	0	0	0	0	0	1	1	HBSAg positive mother	Spontaneous	C/S	8	ZMH
2024-01-28 21:54:14	2024-01-28 22:00:43	2013	27	Yes	4	yes	Negative	Primipara	1	0	0	0	0	Singleton	No																															Spontaneous	C/S		ZMH
2024-01-28 22:00:53	2024-01-28 22:07:51	2013	24	Yes	4	yes	Negative	Primipara	1	0	0	0	0	Singleton	Yes	Obstetric	1	0	PROM	0	1	0	0	0	0	0	0	0	0	0	0	0	0													Spontaneous	Assissted vaginal	30	ZMH
2024-01-28 22:08:06	2024-01-28 22:15:22	2013	35	Yes	4	yes	Negative	multi para	0	1	0	0	0	twins	No																															Spontaneous	SVD	8	ZMH
2024-01-28 22:15:32	2024-01-28 22:22:02	2013	26	Yes	4	yes	Negative	Primipara	1	0	0	0	0	Singleton	No																															Induced	SVD		ZMH
2024-01-28 22:22:31	2024-01-28 22:29:07	2013	20	Yes	4	yes	Negative	Primipara	1	0	0	0	0	Singleton	No																															Spontaneous	SVD		Other than ZMH
2024-01-28 22:29:16	2024-01-28 22:34:48	2013	36	Yes	4	yes	positive	multi para	0	1	0	0	0	Singleton	Yes	Medical	0	1																	HIV	0	1	0	0	0	0	0	0	0		Spontaneous	SVD		Other than ZMH
2024-01-28 22:34:56	2024-01-28 22:40:20	2013	40	Yes	unspecified	yes	Negative	multi para	0	1	0	0	0	Singleton	No																															Spontaneous	SVD		Other than ZMH
2024-01-22 14:57:52	2024-01-22 15:05:52	2013	27	Unspecified		unspecified		multi para	0	1	0	0	0	Singleton	No																															Spontaneous	SVD		Other than ZMH
2024-01-22 15:06:29	2024-01-22 15:19:38	2013	30	Yes	unspecified	yes	Negative	Primipara	1	0	0	0	0	Singleton	Yes	Obstetric	1	0	Others PROM	0	1	0	0	0	0	0	0	0	0	0	0	0	1	Meconium stained amniotic fluid												Spontaneous	Assissted vaginal		Other than ZMH
2024-01-22 15:19:52	2024-01-22 15:36:01	2013	27	Yes	unspecified	yes	Negative	Primipara	1	0	0	0	0	Singleton	No																															Spontaneous	C/S		ZMH
2024-01-22 15:58:12	2024-01-22 16:00:55	2013	24	Yes	unspecified	yes	Negative	Primipara	1	0	0	0	0	Singleton	Yes	Obstetric	1	0	PROM	0	1	0	0	0	0	0	0	0	0	0	0	0	0													Spontaneous	SVD	32	ZMH
2024-01-22 16:01:06	2024-01-22 16:06:25	2013	27	Yes	unspecified	yes	Negative	Primipara	1	0	0	0	0	Singleton	No																															Spontaneous	SVD		Other than ZMH
2024-01-22 16:06:43	2024-01-22 16:11:16	2013	22	Yes	unspecified	yes	Negative	Primipara	1	0	0	0	0	Singleton	No																															Spontaneous	SVD	2	ZMH
2024-01-22 16:11:46	2024-01-22 16:18:46	2013	32	Yes	unspecified	yes	Negative	multi para	0	1	0	0	0	twins	No																															Spontaneous	SVD	10	ZMH
2024-01-22 16:18:58	2024-01-22 16:23:26	2013	37	Yes	unspecified	yes	Negative	multi para Abortion	0	1	0	1	0	Singleton	Yes	Obstetric	1	0	Prolonged labor Others	0	0	1	0	0	0	0	0	0	0	0	0	0	1	Meconium stained amniotic fluid												Spontaneous	C/S		ZMH
2024-01-22 16:23:44	2024-01-22 16:27:54	2013	25	Yes	unspecified	unspecified		multi para	0	1	0	0	0	Singleton	No																															Spontaneous	SVD		Other than ZMH
2024-01-22 16:28:40	2024-01-22 16:37:06	2013	24	Yes	unspecified	yes	Negative	Primipara	1	0	0	0	0	Singleton	No																															Spontaneous	SVD		Other than ZMH
2024-01-22 16:37:56	2024-01-22 16:43:39	2013	26	Yes	unspecified	unspecified		multi para	0	1	0	0	0	Singleton	No																															Spontaneous	SVD		Other than ZMH
2024-01-22 16:43:58	2024-01-22 16:51:07	2013	30	Yes	unspecified	yes	Negative	multi para	0	1	0	0	0	Singleton	No																															Spontaneous	SVD		Other than ZMH
2024-01-22 16:52:38	2024-01-22 16:56:45	2013	18	Yes	unspecified	yes	Negative	Primipara	1	0	0	0	0	Singleton	No																															Spontaneous	SVD		Other than ZMH
2024-01-22 16:57:59	2024-01-22 17:04:59	2013	29	Yes	unspecified	yes	Negative	Primipara	1	0	0	0	0	Singleton	No																															Spontaneous	SVD		Other than ZMH
2024-01-22 17:06:48	2024-01-22 17:17:56	2013	26	Yes	unspecified	yes	Negative	multi para	0	1	0	0	0	Singleton	No																															Spontaneous	SVD	1	ZMH
2024-01-22 17:18:09	2024-01-22 17:22:58	2013	35	Yes	unspecified	yes	Negative	multi para	0	1	0	0	0	Singleton	Yes	Obstetric	1	0	Others	0	0	0	1	0	0	0	0	0	0	0	0	0	1	2 previous c/s scar												Elective C/S	C/S		ZMH
2024-01-22 17:23:11	2024-01-22 17:29:55	2013	18	Yes	unspecified	yes	Negative	Primipara	1	0	0	0	0	twins	Yes	Obstetric	1	0	Preeclamsia	0	0	0	0	0	0	0	0	0	1	0	0	0	0													Unspeified	C/S		Other than ZMH
2024-01-22 17:31:32	2024-01-22 17:35:32	2013	24	Yes	unspecified	yes	Negative	Primipara	1	0	0	0	0	Singleton	No																															Spontaneous	SVD		Other than ZMH
2024-01-22 17:36:14	2024-01-22 17:42:43	2013	26	Yes	unspecified	yes	Negative	Primipara	1	0	0	0	0	Singleton	Yes	Obstetric	1	0	PROM	0	1	0	0	0	0	0	0	0	0	0	0	0	0													Spontaneous	SVD	120	ZMH
2024-01-22 17:43:11	2024-01-22 17:52:11	2013	35	Yes	unspecified	yes	Negative	multi para	0	1	0	0	0	Singleton	Yes	Obstetric	1	0	Others	0	0	0	0	0	0	0	0	0	0	0	0	0	1	Eclampsia												Unspeified	C/S		ZMH
2024-01-22 17:53:45	2024-01-22 17:59:13	2013	34	Yes	unspecified	yes	Negative	multi para	0	1	0	0	0	Singleton	Yes	Obstetric	1	0	PROM	0	1	0	0	0	0	0	0	0	0	0	0	0	0													Unspeified	C/S	14	ZMH
2024-01-22 17:59:55	2024-01-22 18:02:56	2013	36	Yes	unspecified	yes	Negative	multi para	0	1	0	0	0	Singleton	No																															Spontaneous	C/S	9	ZMH
2024-01-23 08:31:33	2024-01-23 08:39:17	2013	24	Yes	unspecified	yes	Negative	Primipara	1	0	0	0	0	Singleton	No																															Spontaneous	SVD		Other than ZMH
2024-01-23 08:46:22	2024-01-23 08:55:19	2013	25	Yes	unspecified	yes	Negative	multi para	0	1	0	0	0	Singleton	No																															Spontaneous	SVD		Other than ZMH
2024-01-23 08:59:28	2024-01-23 09:04:12	2013	33	Yes	unspecified	yes	Negative	multi para	0	1	0	0	0	Singleton	Yes	Obstetric	1	0	Others	0	0	0	1	0	0	0	0	0	1	0	0	0	1	HELLP syndrome and 2 scars												Unspeified	C/S		ZMH
2024-01-23 09:05:35	2024-01-23 09:08:33	2013	27	Yes	unspecified	yes	Negative	Primipara	1	0	0	0	0	Singleton	No																															Unspeified	C/S		ZMH
2024-01-23 10:14:18	2024-01-23 10:26:28	2013	24	Yes	unspecified	yes	Negative	Primipara	1	0	0	0	0	Singleton	No																															Unspeified	SVD		Other than ZMH
2024-01-23 10:34:22	2024-01-23 10:57:27	2013	22	Yes	unspecified	yes	Negative	multi para	0	1	0	0	0	Singleton	No																															Spontaneous	SVD		Other than ZMH
2024-01-23 11:00:41	2024-01-23 11:05:11	2013	26	Yes	unspecified	yes	Negative	Primipara	1	0	0	0	0	Singleton	Yes	Obstetric	1	0	PROM	0	1	0	0	0	0	0	0	0	0	0	0	0	0													Unspeified	SVD	24	ZMH
2024-01-23 14:35:46	2024-01-23 14:41:42	2013	28	Yes	unspecified	yes	Negative	Primipara	1	0	0	0	0	Singleton	Yes	Obstetric	1	0	Oliohydramnios	0	0	0	0	0	1	0	0	0	0	0	0	0	0													Elective C/S	C/S		ZMH
2024-01-23 14:44:00	2024-01-23 14:48:27	2013	26	No		unspecified		multi para	0	1	0	0	0	Singleton	No																															Spontaneous	SVD		Other than ZMH
2024-01-23 14:50:11	2024-01-23 14:53:38	2013	23	Yes	unspecified	yes	Negative	multi para	0	1	0	0	0	Singleton	Yes	Obstetric	1	0	PROM	0	1	0	0	0	0	0	0	0	0	0	0	0	0													Unspeified	SVD		Other than ZMH
2024-01-23 15:17:39	2024-01-23 15:25:33	2013	30	Yes	unspecified	yes	Negative	multi para	0	1	0	0	0	Singleton	No																															Spontaneous	SVD		Other than ZMH
2024-01-23 15:26:29	2024-01-23 15:33:16	2013	28	Yes	unspecified	yes	Negative	multi para	0	1	0	0	0	Singleton	Yes	Obstetric	1	0	PROM	0	1	0	0	0	0	0	0	0	0	0	0	0	0													Unspeified	C/S	18	ZMH
2024-01-23 15:35:31	2024-01-23 15:40:19	2013	23	Yes	unspecified	yes	Negative	multi para	0	1	0	0	0	Singleton	No																															Spontaneous	SVD	1	Other than ZMH
2024-01-23 15:43:10	2024-01-23 15:48:35	2813	28	Yes	unspecified	yes	Negative	Primipara	1	0	0	0	0	twins	No																															Spontaneous	SVD	8	ZMH
2024-01-23 15:50:40	2024-01-23 16:00:27	2013	21	Yes	unspecified	yes	Negative	multi para	0	1	0	0	0	Singleton	No																															Unspeified	SVD		Other than ZMH
2024-01-23 16:02:16	2024-01-23 16:13:33	2013	20	Yes	unspecified	yes	Negative	multi para	0	1	0	0	0	Singleton	No																															Unspeified	SVD		Other than ZMH
2024-01-23 16:18:38	2024-01-23 16:24:06	2013	30	Yes	unspecified	unspecified		multi para	0	1	0	0	0	Singleton	No																															Unspeified	SVD		Other than ZMH
2024-01-23 16:26:20	2024-01-23 16:31:23	2013	25	Yes	unspecified	yes	Negative	Primipara	1	0	0	0	0	Singleton	No																															Unspeified	C/S		ZMH
2024-01-23 16:33:28	2024-01-23 16:39:43	2013	20	No		unspecified		Primipara	1	0	0	0	0	Singleton	No																															Unspeified	C/S		Other than ZMH
2024-01-23 16:40:42	2024-01-23 16:56:38	2013	28	Yes	unspecified	unspecified		Primipara	1	0	0	0	0	Singleton	No																															Unspeified	SVD		Other than ZMH
2024-01-23 17:07:38	2024-01-23 17:17:33	2013	24	Yes	unspecified	yes	Negative	Primipara	1	0	0	0	0	Singleton	No																															Spontaneous	SVD		ZMH
2024-01-24 08:26:10	2024-01-24 08:28:46	2013	30	Yes	unspecified	yes	Negative	multi para	0	1	0	0	0	Singleton	Yes	Obstetric	1	0	PROM	0	1	0	0	0	0	0	0	0	0	0	0	0	0													Unspeified	SVD		ZMH
2024-01-24 14:53:13	2024-01-24 14:57:16	2013	25	Yes	unspecified	yes	Negative	Primipara	1	0	0	0	0	Singleton	No																															Spontaneous	SVD	12	ZMH
2024-01-24 14:59:20	2024-01-24 15:04:38	2013	28	Yes	unspecified	yes	Negative	Primipara	1	0	0	0	0	Singleton	No																															Spontaneous	SVD		Other than ZMH
2024-01-24 15:05:37	2024-01-24 15:13:23	2013	28	Yes	unspecified	yes	Negative	multi para	0	1	0	0	0	twins	No																															Spontaneous	SVD	20	ZMH
2024-01-24 15:14:44	2024-01-24 15:19:15	2013	26	Yes	unspecified	yes	Negative	Primipara	1	0	0	0	0	Singleton	Yes	Obstetric	1	0	PROM	0	1	0	0	0	0	0	0	0	0	0	0	0	0													Unspeified	C/S	30	ZMH
2024-01-24 15:20:21	2024-01-24 15:24:28	2013	22	Yes	unspecified	yes	Negative	Primipara	1	0	0	0	0	Singleton	Yes	Obstetric	1	0	PROM	0	1	0	0	0	0	0	0	0	0	0	0	0	0													Unspeified	SVD	32	ZMH
2024-01-24 15:28:58	2024-01-24 15:33:03	2013	26	Yes	unspecified	yes	Negative	Primipara	1	0	0	0	0	Singleton	No																															Unspeified	SVD		Other than ZMH
2024-01-24 15:37:58	2024-01-24 15:47:22	2013	39	Unspecified		no		multi para	0	1	0	0	0	Singleton	No																															Unspeified	SVD		Other than ZMH
2024-01-24 15:49:10	2024-01-24 16:08:57	2013	35	Yes	unspecified	yes	Negative	Primipara	1	0	0	0	0	Singleton	Yes	Obstetric	1	0	Oliohydramnios	0	0	0	0	0	1	0	0	0	0	0	0	0	0													Elective C/S	C/S		ZMH
2024-01-24 16:11:33	2024-01-24 16:14:38	2013	20	Yes	unspecified	yes	Negative	Primipara	1	0	0	0	0	Singleton	No																															Unspeified	C/S		ZMH
2024-01-24 16:15:51	2024-01-24 16:21:26	2013	19	Yes	unspecified	yes	Negative	Primipara	1	0	0	0	0	twins	No																															Unspeified	SVD	24	ZMH
2024-01-24 16:22:53	2024-01-24 16:28:15	2013	25	Yes	unspecified	yes	Negative	Primipara	1	0	0	0	0	twins	No																															Spontaneous	C/S	2	ZMH
2024-01-24 16:30:08	2024-01-24 16:34:34	2013	35	Yes	unspecified	yes	Negative	multi para	0	1	0	0	0	Singleton	No																															Unspeified	SVD		Other than ZMH
2024-01-24 16:36:30	2024-01-24 16:39:08	2013	25	Yes	unspecified	yes	Negative	multi para	0	1	0	0	0	twins	No																															Spontaneous	C/S		ZMH
2024-01-24 16:43:56	2024-01-24 16:50:01	2013	20	Unspecified		yes	Negative	Primipara	1	0	0	0	0	twins	Yes	Obstetric	1	0	cord prolapse	0	0	0	0	0	0	0	0	0	0	0	0	1	0													Unspeified	C/S		ZMH
2024-01-24 16:55:29	2024-01-24 16:59:32	2013	25	Yes	unspecified	unspecified		Primipara	1	0	0	0	0	Singleton	No																															Unspeified	SVD		Other than ZMH
2024-01-24 17:01:02	2024-01-24 17:03:50	2013	34	Yes	unspecified	yes	Negative	Primipara	1	0	0	0	0	Singleton	No																															Unspeified	C/S		ZMH
2024-01-24 17:05:24	2024-01-24 17:08:09	2013	21	Yes	unspecified	unspecified		Primipara	1	0	0	0	0	Singleton	No																															Unspeified	SVD		ZMH
2024-01-24 17:08:53	2024-01-24 17:12:12	2013	22	Yes	unspecified	yes	Negative	Primipara	1	0	0	0	0	Singleton	No																															Unspeified	SVD		ZMH
2024-01-24 17:15:47	2024-01-24 17:18:58	2013	26	Yes	unspecified	yes	Negative	Primipara	1	0	0	0	0	Singleton	No																															Spontaneous	C/S		ZMH
2024-01-24 17:43:34	2024-01-24 17:46:10	2013	27	Yes	unspecified	yes	Negative	Primipara	1	0	0	0	0	Singleton	No																															Unspeified	SVD		Other than ZMH
2024-01-24 17:49:12	2024-01-24 17:53:06	2013	30	Yes	unspecified	yes	Negative	Primipara	1	0	0	0	0	Singleton	No																															Unspeified	SVD		Other than ZMH
2024-01-24 17:54:48	2024-01-24 17:58:27	2013	23	Yes	unspecified	yes	Negative	Primipara	1	0	0	0	0	Singleton	Yes	Obstetric	1	0	Others	0	0	0	0	0	0	0	0	0	0	0	0	0	1	HELLP Syndrome												Unspeified	C/S		ZMH
2024-01-27 09:37:22	2024-01-27 09:43:55	2013	24	Yes	unspecified	yes	Negative	Primipara	1	0	0	0	0	Singleton	Yes	Obstetric	1	0	cord prolapse Others	0	0	0	0	0	0	0	0	0	0	0	0	1	1	MSAF												Unspeified	C/S	2	ZMH
2024-01-27 09:47:03	2024-01-27 09:50:41	2013	27	Yes	unspecified	yes	Negative	multi para	0	1	0	0	0	Singleton	Yes	Obstetric	1	0	Others	0	0	0	1	0	0	0	0	0	0	0	0	0	1	Previous scar												Unspeified	C/S		ZMH
2024-01-27 09:51:53	2024-01-27 10:06:09	2013	20	Yes	unspecified	yes	Unspecified	Still birth multi para	0	1	1	0	0	Singleton	No																															Spontaneous	SVD		Other than ZMH
2024-01-27 10:07:13	2024-01-27 10:14:39	2013	27	Yes	unspecified	yes	Negative	Primipara	1	0	0	0	0	Singleton	Yes	Obstetric	1	0	Others	0	0	0	0	0	0	0	0	0	0	0	0	0	1	MSAF												Spontaneous	C/S		Other than ZMH
2024-01-27 10:18:42	2024-01-27 10:25:34	2013	20	No		no		Primipara	1	0	0	0	0	Singleton	No																															Unspeified	C/S		Other than ZMH
2024-01-27 10:26:38	2024-01-27 10:29:58	2013	26	Yes	unspecified	yes	Negative	multi para	0	1	0	0	0	Singleton	No																															Unspeified	SVD		Other than ZMH
2024-01-27 10:31:31	2024-01-27 10:35:43	2013	34	Yes	unspecified	yes	Negative	multi para	0	1	0	0	0	Singleton	No																															Spontaneous	SVD	8	ZMH
2024-01-27 10:36:45	2024-01-27 10:41:39	2013	30	Yes	unspecified	yes	Negative	multi para	0	1	0	0	0	Singleton	Yes	Obstetric	1	0	PROM	0	1	0	0	0	0	0	0	0	0	0	0	0	0													Induced	SVD	32	ZMH
2024-01-27 11:02:03	2024-01-27 11:07:34	2013	25	Yes	unspecified	yes	Negative	multi para	0	1	0	0	0	twins	Yes	Obstetric	1	0	Proloned labor	0	0	0	0	0	0	0	0	0	0	0	1	0	0													Spontaneous	C/S		ZMH
2024-01-27 11:09:20	2024-01-27 11:15:56	2013	25	Unspecified		yes	Negative	multi para	0	1	0	0	0	Singleton	No																															Spontaneous	SVD	8	ZMH
2024-01-27 11:19:02	2024-01-27 11:30:18	2013	35	Yes	unspecified	yes	Negative	multi para	0	1	0	0	0	Singleton	No																															Spontaneous	SVD	5	ZMH
2024-01-27 11:32:33	2024-01-27 11:43:33	2013	33	Yes	unspecified	yes	Negative	multi para	0	1	0	0	0	Singleton	Yes	Obstetric	1	0	Others	0	0	0	1	0	0	0	0	0	0	0	0	0	1	Previous scar												Elective C/S	C/S		ZMH
2024-01-27 12:16:14	2024-01-27 12:30:54	2013		Yes	unspecified	yes	Negative	Primipara	1	0	0	0	0	Singleton	No																															Spontaneous	SVD	18	Other than ZMH
2024-01-27 12:31:27	2024-01-27 12:36:12	2013	29	Unspecified		yes	Negative	multi para	0	1	0	0	0	Singleton	No																															Unspeified	SVD		Other than ZMH
2024-01-27 12:41:21	2024-01-27 12:45:46	2013	28	Yes	unspecified	yes	Negative	multi para	0	1	0	0	0	Singleton	No																															Unspeified	Assissted vaginal	1	Other than ZMH
2024-01-27 12:50:55	2024-01-27 12:59:33	2013	33	Yes	unspecified	yes	Negative	Primipara	1	0	0	0	0	Singleton	Yes	Obstetric	1	0	PROM	0	1	0	0	0	0	0	0	0	0	0	0	0	0													Unspeified	C/S	60	ZMH
2024-01-27 13:03:05	2024-01-27 13:05:38	2013	33	Yes	unspecified	unspecified		multi para	0	1	0	0	0	Singleton	No																															Unspeified	SVD		ZMH
2024-01-27 13:11:38	2024-01-27 13:16:44	2013	30	Unspecified		yes	Negative	multi para	0	1	0	0	0	twins	No																															Spontaneous	C/S		ZMH
2024-01-27 13:25:01	2024-01-27 13:30:46	2013	24	Yes	unspecified	yes	Negative	multi para	0	1	0	0	0	Singleton	No																															Elective C/S	C/S		ZMH
2024-01-27 13:32:19	2024-01-27 13:38:58	2013	25	Yes	unspecified	yes	Negative	multi para	0	1	0	0	0	Singleton	Yes	Medical	0	1																	Diabetes	0	0	1	0	0	0	0	0	0		Spontaneous	SVD	6	ZMH
2024-01-27 13:44:52	2024-01-27 13:52:25	2013	26	Yes	unspecified	yes	positive	Primipara	1	0	0	0	0	Singleton	Yes	Medical	0	1																	HIV	0	1	0	0	0	0	0	0	0		Spontaneous	C/S	2	ZMH
2024-01-27 13:54:42	2024-01-27 14:01:37	2013	28	Yes	unspecified	yes	Negative	multi para	0	1	0	0	0	Singleton	Yes	Obstetric	1	0	Oliohydramnios	0	0	0	0	0	1	0	0	0	0	0	0	0	0													Elective C/S	C/S		ZMH
2024-01-27 14:02:02	2024-01-27 14:07:27	2013	26	Yes	4	yes	Negative	Primipara	1	0	0	0	0	Singleton	No																															Spontaneous	C/S	4	ZMH
2024-01-27 20:45:23	2024-01-27 20:51:18	2013	33	Yes	unspecified	yes	Negative	Primipara	1	0	0	0	0	Singleton	Yes	Obstetric	1	0	PROM	0	1	0	0	0	0	0	0	0	0	0	0	0	0													Unspeified	C/S	29	ZMH
2024-01-27 20:56:09	2024-01-27 21:04:04	2013		Yes	unspecified	yes	Negative	multi para	0	1	0	0	0	Singleton	Yes	Obstetric	1	0	Preeclamsia	0	0	0	0	0	0	0	0	0	1	0	0	0	0													Unspeified	SVD		Other than ZMH
2024-01-27 21:07:46	2024-01-27 21:14:12	201	27	Yes	unspecified	yes	Negative	Primipara	1	0	0	0	0	Singleton	No																															Unspeified	SVD	1	Other than ZMH
2024-01-27 21:21:12	2024-01-27 21:28:29	2013	30	Yes	unspecified	yes	Negative	multi para	0	1	0	0	0	twins	No																															Unspeified	SVD	2	ZMH
2024-01-27 21:35:39	2024-01-27 21:38:44	2013	24	Yes	unspecified	unspecified		Primipara	1	0	0	0	0	Singleton	No																															Unspeified	SVD		Other than ZMH
2024-01-27 21:45:54	2024-01-27 21:51:04	2013	19	Unspecified		yes	Negative	Primipara	1	0	0	0	0	Singleton	Yes	Obstetric	1	0	cord prolapse	0	0	0	0	0	0	0	0	0	0	0	0	1	0													Spontaneous	C/S	1	ZMH
2024-01-28 08:32:37	2024-01-28 08:39:11	2013	32	Yes	unspecified	yes	Negative	multi para	0	1	0	0	0	Singleton	No																															Unspeified	SVD	2	Other than ZMH
2024-01-28 08:44:46	2024-01-28 08:51:53	2013	20	Yes	unspecified	yes	Negative	Primipara	1	0	0	0	0	Singleton	No																															Unspeified	Assissted vaginal	3	ZMH
2024-01-28 08:54:52	2024-01-28 09:00:58	2013	40	Yes	unspecified	yes	Unspecified	multi para	0	1	0	0	0	twins	No																															Unspeified	SVD		ZMH
2024-01-28 12:47:09	2024-01-28 12:54:09	2013	24	Yes	unspecified	yes	Negative	Primipara	1	0	0	0	0	Singleton	No																															Unspeified	Assissted vaginal	3	Other than ZMH
2024-01-28 12:57:02	2024-01-28 13:04:35	2013	28	Yes	unspecified	yes	Negative	Primipara	1	0	0	0	0	Singleton	Yes	Obstetric	1	0	Anti partum hemorrhage	0	0	0	0	1	0	0	0	0	0	0	0	0	0													Spontaneous	C/S	0	ZMH
2024-01-28 13:07:31	2024-01-28 13:35:37	2013	23	Yes	unspecified	yes	Negative	Primipara	1	0	0	0	0	Singleton	No																															Unspeified	C/S		Other than ZMH
2024-01-28 13:36:53	2024-01-28 13:45:43	2013	34	Yes	unspecified	yes	Negative	multi para	0	1	0	0	0	Singleton	Yes	Obstetric	1	0	PROM	0	1	0	0	0	0	0	0	0	0	0	0	0	0													Unspeified	SVD	30	ZMH
2024-01-28 13:47:50	2024-01-28 13:58:24	2013	28	Yes	unspecified	yes	Negative	Primipara	1	0	0	0	0	Singleton	Yes	Obstetric	1	0	PROM Chorioamnionitis	0	1	0	0	0	0	1	0	0	0	0	0	0	0													Unspeified	SVD	336	ZMH
2024-01-28 14:13:56	2024-01-28 14:22:04	2813	22	Yes	unspecified	yes	Negative	Primipara	1	0	0	0	0	Singleton	No																															Spontaneous	Assissted vaginal	2	Other than ZMH
2024-01-28 14:26:16	2024-01-28 14:36:09	2013	23	Yes	unspecified	yes	Negative	Primipara	1	0	0	0	0	Singleton	No																															Spontaneous	SVD	3	Other than ZMH
2024-01-28 14:43:49	2024-01-28 15:14:35	2013	28	Yes	unspecified	yes	Negative	Primipara	1	0	0	0	0	Singleton	No																															Spontaneous	Assissted vaginal	13	Other than ZMH
2024-01-28 15:16:58	2024-01-28 15:21:09	2013	24	Yes	unspecified	yes	Negative	multi para	0	1	0	0	0	Singleton	No																															Spontaneous	SVD	2	Other than ZMH
2024-01-28 15:41:23	2024-01-28 15:51:49	2013	26	Yes	unspecified	yes	Negative	multi para	0	1	0	0	0	Singleton	No																															Unspeified	SVD		Other than ZMH
2024-01-28 16:02:54	2024-01-28 16:07:06	2013	26	Yes	unspecified	unspecified		Primipara	1	0	0	0	0	Singleton	No																															Unspeified	SVD	3	Other than ZMH
2024-01-28 16:10:23	2024-01-28 16:16:45	2013	35	Yes	unspecified	yes	positive	multi para	0	1	0	0	0	Singleton	Yes	Medical Obstetric	1	1	PROM	0	1	0	0	0	0	0	0	0	0	0	0	0	0		HIV Diabetes	0	1	1	0	0	0	0	0	0		Unspeified	C/S	18	ZMH
2024-01-28 16:23:44	2024-01-28 16:30:10	2013	27	Yes	unspecified	yes	Negative	Primipara	1	0	0	0	0	Singleton	No																															Elective C/S	C/S		ZMH
2024-01-28 16:36:16	2024-01-28 16:51:20	2013	35	Yes	unspecified	unspecified		multi para	0	1	0	0	0	Singleton	No																															Unspeified	SVD		Other than ZMH
2024-01-28 18:10:04	2024-01-28 18:18:55	2013	29	Unspecified		yes	Negative	multi para	0	1	0	0	0	Singleton	No																															Unspeified	SVD	30	ZMH
2024-01-28 21:34:09	2024-01-28 21:40:20	2013		Yes	unspecified	yes	Negative	multi para	0	1	0	0	0	Singleton	No																															Elective C/S	C/S		ZMH
2024-01-28 21:52:31	2024-01-28 21:59:50	2013		Unspecified		unspecified		multi para	0	1	0	0	0	Singleton	Yes	Obstetric	1	0	Cephalopelvic disproportion	0	0	0	0	0	0	0	1	0	0	0	0	0	0													Spontaneous	C/S		Other than ZMH
2024-01-29 13:40:34	2024-01-29 13:49:01	2014	36	Yes	unspecified	yes	Negative	multi para	0	1	0	0	0	Singleton	No																															Unspeified	SVD	1	Other than ZMH
2024-01-29 14:15:21	2024-01-29 14:21:59	2013	26	Yes	unspecified	yes	Negative	Primipara	1	0	0	0	0	Singleton	Yes	Obstetric	1	0	PROM	0	1	0	0	0	0	0	0	0	0	0	0	0	0													Spontaneous	SVD	28	Other than ZMH
2024-01-29 14:26:38	2024-01-29 14:48:37	2013	30	Yes	unspecified	unspecified		multi para	0	1	0	0	0	Singleton	No																															Unspeified	SVD	1	Other than ZMH
2024-01-29 14:52:15	2024-01-29 15:02:38	2013	20	Yes	unspecified	yes	Negative	multi para	0	1	0	0	0	Singleton	No																															Unspeified	SVD		Other than ZMH
2024-01-29 15:03:48	2024-01-29 15:21:24	2013	29	Yes	unspecified	yes	Negative	multi para	0	1	0	0	0	Singleton	Yes	Obstetric	1	0	Others	0	0	0	1	0	0	0	0	0	0	0	0	0	1	Previous scar												Elective C/S	C/S		Other than ZMH
2024-01-29 15:51:41	2024-01-29 15:59:54	2013	30	Yes	unspecified	yes	Negative	Primipara	1	0	0	0	0	Singleton	No																															Unspeified	C/S		ZMH
2024-01-29 16:15:14	2024-01-29 16:19:59	2013	35	Yes	unspecified	yes	Negative	multi para	0	1	0	0	0	twins	No																															Unspeified	C/S		Other than ZMH
2024-01-29 16:24:18	2024-01-29 21:32:11	2013	25	Yes	unspecified	yes	Negative	multi para	0	1	0	0	0	Singleton	Yes	Obstetric	1	0	Others	0	0	0	0	0	0	0	0	0	0	0	0	0	1	Polyjydramnios												Elective C/S	C/S	2	ZMH
2024-01-29 21:42:17	2024-01-29 21:50:27	2013	28	Yes	unspecified	yes	Negative	multi para	0	1	0	0	0	Singleton	No																															Unspeified	C/S		Other than ZMH
2024-01-29 21:53:47	2024-01-29 22:09:13	2014	23	Yes	unspecified	yes	Negative	Primipara	1	0	0	0	0	Singleton	No																															Unspeified	SVD	4	Other than ZMH
2024-01-30 12:54:36	2024-01-30 21:44:19	2014	28	Yes	unspecified	yes	Negative	multi para	0	1	0	0	0	Singleton	Yes	Obstetric	1	0	Others	0	0	0	1	0	0	0	0	0	0	0	0	0	1	Previous scar												Spontaneous	C/S		ZMH
2024-01-31 12:39:10	2024-01-31 12:46:51	2013	20	Yes	unspecified	yes	Negative	Primipara	1	0	0	0	0	Singleton	No																															Unspeified	SVD		Other than ZMH
2024-01-31 12:50:33	2024-01-31 12:54:16	2013	17	Yes	unspecified	unspecified		Primipara	1	0	0	0	0	Singleton	No																															Unspeified	SVD		Other than ZMH
2024-01-31 13:10:05	2024-01-31 13:20:31	2013	30	Yes	unspecified	unspecified		multi para	0	1	0	0	0	Singleton	No																															Unspeified	SVD	3	Other than ZMH
2024-01-31 13:31:00	2024-01-31 13:36:57	2013	24	Yes	unspecified	yes	Negative	Primipara	1	0	0	0	0	Singleton	No																															Unspeified	Assissted vaginal	1	Other than ZMH
2024-01-31 13:48:26	2024-01-31 14:02:00	2013	20	Yes	unspecified	yes	Negative	Primipara	1	0	0	0	0	Singleton	Yes	Obstetric	1	0	PROM Cephalopelvic disproportion	0	1	0	0	0	0	0	1	0	0	0	0	0	0													Spontaneous	C/S	48	ZMH
2024-01-31 14:03:31	2024-01-31 14:14:21	2013	32	Yes	unspecified	yes	Negative	multi para	0	1	0	0	0	Singleton	Yes	Obstetric	1	0	Prenancy related hypertension	0	0	0	0	0	0	0	0	0	0	1	0	0	0													Unspeified	SVD		ZMH
2024-01-31 14:15:39	2024-01-31 14:25:41	2013	35	Yes	unspecified	unspecified		multi para	0	1	0	0	0	twins	No																															Unspeified	SVD		Other than ZMH
2024-01-31 14:33:30	2024-01-31 14:41:29	2013	30	Yes	unspecified	yes	Negative	multi para	0	1	0	0	0	Singleton	Yes	Obstetric	1	0	PROM	0	1	0	0	0	0	0	0	0	0	0	0	0	0													Unspeified	Assissted vaginal	36	ZMH
2024-01-31 14:45:42	2024-01-31 14:54:38	2013	27	Yes	unspecified	yes	Negative	Primipara	1	0	0	0	0	Singleton	Yes	Obstetric	1	0	PROM	0	1	0	0	0	0	0	0	0	0	0	0	0	0													Unspeified	SVD	24	ZMH
2024-01-31 15:12:28	2024-01-31 15:31:41	2013	28	Yes	unspecified	yes	positive	Primipara	1	0	0	0	0	Singleton	Yes	Obstetric Medical	1	1	PROM	0	1	0	0	0	0	0	0	0	0	0	0	0	0		HIV	0	1	0	0	0	0	0	0	0		Unspeified	SVD	144	ZMH
2024-01-31 15:40:04	2024-01-31 15:52:30	2014	24	Yes	unspecified	yes	Negative	Primipara	1	0	0	0	0	Singleton	No																															Unspeified	SVD		Other than ZMH
2024-01-31 16:15:08	2024-01-31 16:23:48	2014	28	Yes	unspecified	yes	Negative	Primipara	1	0	0	0	0	Singleton	No																															Spontaneous	SVD		ZMH
2024-01-31 16:39:14	2024-01-31 16:46:30	2014	33	Yes	unspecified	yes	Negative	Primipara	1	0	0	0	0	Singleton	No																															Spontaneous	SVD	9	ZMH
2024-01-31 16:49:53	2024-01-31 17:06:51	2014	19	Yes	unspecified	yes	Negative	Primipara	1	0	0	0	0	Singleton	Yes	Obstetric	1	0	PROM	0	1	0	0	0	0	0	0	0	0	0	0	0	0													Unspeified	SVD	48	ZMH
2024-01-31 21:44:51	2024-01-31 21:56:06	2014	22	Yes	unspecified	yes	Negative	Primipara	1	0	0	0	0	Singleton	No																															Unspeified	Assissted vaginal	5	Other than ZMH
2024-01-31 22:01:52	2024-01-31 22:12:49	2014	28	Yes	unspecified	yes	Negative	multi para	0	1	0	0	0	Singleton	No																															Unspeified	SVD		Other than ZMH
2024-02-01 21:22:11	2024-02-01 21:29:18	2014	26	Unspecified		yes	Negative	multi para	0	1	0	0	0	Singleton	No																															Spontaneous	SVD	1	ZMH
2024-02-01 21:34:06	2024-02-01 21:46:05	2014	18	Yes	unspecified	unspecified		Primipara	1	0	0	0	0	Singleton	No																															Elective C/S	C/S		ZMH
2024-02-01 21:51:24	2024-02-01 22:16:58	2014	22	Yes	unspecified	yes	Negative	Primipara	1	0	0	0	0	Singleton	Yes	Obstetric	1	0	Others	0	0	0	0	0	0	0	0	0	0	0	0	0	1	MSAF												Unspeified	C/S	4	ZMH
2024-02-02 19:17:41	2024-02-02 19:29:48	2014	30	Yes	unspecified	yes	Negative	multi para	0	1	0	0	0	Singleton	No																															Unspeified	Assissted vaginal	5	ZMH
2024-02-02 19:44:21	2024-02-02 19:51:36	2014	35	Yes	unspecified	unspecified		multi para	0	1	0	0	0	Singleton	No																															Unspeified	SVD		Other than ZMH
2024-02-02 19:57:28	2024-02-02 20:12:19	2014	36	Yes	unspecified	unspecified		multi para	0	1	0	0	0	Singleton	Yes	Obstetric	1	0	Previous C/S cord prolapse	0	0	0	1	0	0	0	0	0	0	0	0	1	0													Unspeified	C/S	2	ZMH
2024-02-02 21:15:30	2024-02-02 21:35:30	2014	27	Yes	unspecified	yes	Negative	Primipara	1	0	0	0	0	Singleton	No																															Unspeified	SVD	2	ZMH
2024-02-03 09:31:55	2024-02-03 09:36:01	2014	35	Yes	unspecified	yes	Negative	multi para	0	1	0	0	0	Singleton	Yes	Obstetric	1	0	Others	0	0	0	0	0	0	0	0	0	0	0	0	0	1	GDM												Elective C/S	C/S		ZMH
2024-02-03 09:37:00	2024-02-03 09:43:02	2014	19	No		yes	positive	Primipara	1	0	0	0	0	Singleton	Yes	Medical	0	1																	HIV	0	1	0	0	0	0	0	0	0		Unspeified	SVD	1	ZMH
2024-02-03 09:50:38	2024-02-03 10:02:05	2014	22	Yes	unspecified	yes	Negative	multi para	0	1	0	0	0	twins	No																															Elective C/S	C/S		ZMH
2024-02-03 10:08:00	2024-02-03 10:22:36	2014	27	Unspecified		unspecified		multi para	0	1	0	0	0	Singleton	No																															Unspeified	C/S		Other than ZMH
2024-02-03 10:24:24	2024-02-03 10:52:46	2014	35	Yes	unspecified	yes	Negative	multi para	0	1	0	0	0	twins	Yes	Obstetric	1	0	Previous C/S	0	0	0	1	0	0	0	0	0	0	0	0	0	0													Elective C/S	C/S		ZMH
2024-02-03 11:14:06	2024-02-03 11:30:57	2014	30	Yes	unspecified	yes	Negative	multi para	0	1	0	0	0	Singleton	Yes	Medical	0	1																	Others	0	0	0	0	0	0	0	0	1	Disseminated TB	Spontaneous	SVD		ZMH
2024-02-03 11:33:16	2024-02-03 11:39:14	2014	27	Yes	unspecified	yes	Negative	multi para	0	1	0	0	0	Singleton	No																															Spontaneous	SVD		Other than ZMH
2024-02-03 11:41:40	2024-02-03 11:49:02	2014	27	Yes	unspecified	yes	positive	Primipara	1	0	0	0	0	Singleton	Yes	Medical Obstetric	1	1	PROM	0	1	0	0	0	0	0	0	0	0	0	0	0	0		HIV	0	1	0	0	0	0	0	0	0		Unspeified	SVD	24	ZMH
2024-02-03 11:51:10	2024-02-03 12:05:35	2014	27	Yes	unspecified	yes	Negative	multi para	0	1	0	0	0	Singleton	Yes	Obstetric	1	0	Others	0	0	0	0	0	0	0	0	0	0	0	0	0	1	MSAF												Unspeified	C/S	1	ZMH
2024-02-03 12:07:32	2024-02-03 12:49:11	2014	23	Yes	unspecified	yes	Negative	Primipara	1	0	0	0	0	Singleton	Yes	Obstetric	1	0	PROM	0	1	0	0	0	0	0	0	0	0	0	0	0	0													Unspeified	SVD	18	ZMH
2024-02-03 12:52:27	2024-02-03 13:08:06	2014	28	Yes	unspecified	yes	Negative	multi para	0	1	0	0	0	Singleton	Yes	Obstetric Medical	1	1	Others PROM	0	1	0	0	0	0	0	0	0	0	0	0	0	1	MSAF	Others	0	0	0	0	0	0	0	1	1	Hepatitis B	Unspeified	C/S		ZMH
2024-02-03 13:13:51	2024-02-03 13:36:10	2014	20	Yes	unspecified	yes	Negative	Primipara	1	0	0	0	0	Singleton	Yes	Obstetric	1	0	Anti partum hemorrhage	0	0	0	0	1	0	0	0	0	0	0	0	0	0													Unspeified	C/S	1	ZMH
2024-02-03 13:39:43	2024-02-03 13:47:53	2014	33	Yes	unspecified	yes	Negative	Primipara	1	0	0	0	0	Singleton	Yes	Obstetric	1	0	PROM	0	1	0	0	0	0	0	0	0	0	0	0	0	0													Unspeified	SVD	20	ZMH
2024-02-03 13:50:21	2024-02-03 13:59:02	2014	26	Unspecified		yes	Negative	multi para	0	1	0	0	0	twins	No																															Unspeified	SVD	2	Other than ZMH
2024-02-03 14:03:29	2024-02-03 14:08:49	2014	28	Yes	unspecified	unspecified		multi para	0	1	0	0	0	Singleton	Yes	Obstetric	1	0	Preeclamsia	0	0	0	0	0	0	0	0	0	1	0	0	0	0													Unspeified	SVD		Other than ZMH
2024-02-03 14:17:19	2024-02-03 14:23:28	2014	27	No		unspecified		multi para	0	1	0	0	0	Singleton	No																															Unspeified	SVD		Other than ZMH
2024-02-03 21:40:28	2024-02-03 22:05:44	2014	25	Yes	unspecified	yes	Negative	Primipara	1	0	0	0	0	Singleton	No																															Spontaneous	SVD	5	ZMH
2024-02-03 22:08:00	2024-02-03 22:16:49	2014	32	Yes	unspecified	yes	Negative	multi para	0	1	0	0	0	Singleton	Yes	Obstetric	1	0	PROM	0	1	0	0	0	0	0	0	0	0	0	0	0	0													Unspeified	Assissted vaginal	72	ZMH
2024-02-04 14:41:05	2024-02-04 14:51:59	2014	25	Yes	unspecified	yes	Negative	Primipara	1	0	0	0	0	Singleton	Yes	Obstetric	1	0	PROM	0	1	0	0	0	0	0	0	0	0	0	0	0	0													Unspeified	Assissted vaginal	18	ZMH
2024-02-04 16:09:49	2024-02-04 16:16:32	2014	20	Yes	unspecified	yes	Negative	Primipara	1	0	0	0	0	Singleton	Yes	Obstetric	1	0	Oliohydramnios Preeclamsia	0	0	0	0	0	1	0	0	0	1	0	0	0	0													Unspeified	C/S		Other than ZMH
2024-02-04 16:24:38	2024-02-04 16:30:47	2014	30	Yes	unspecified	yes	positive	Primipara	1	0	0	0	0	Singleton	Yes	Obstetric Medical	1	1	Anti partum hemorrhage	0	0	0	0	1	0	0	0	0	0	0	0	0	0		HIV	0	1	0	0	0	0	0	0	0		Unspeified	C/S		ZMH
2024-02-02 07:35:50	2024-02-02 08:45:00	2014	24	Yes	unspecified	yes	Negative	multi para	0	1	0	0	0	Singleton	No																															Induced	C/S		Other than ZMH
2024-02-03 16:26:08	2024-02-03 17:11:05	20014	26	Yes	4	yes	Negative	Primipara	1	0	0	0	0	Singleton	Yes	Medical	0	1																	Seiure disorder	0	0	0	0	0	0	1	0	0		Spontaneous	C/S		ZMH
2024-02-03 16:50:12	2024-02-03 17:09:41	2014	24	Yes	4	yes	Negative	Primipara	1	0	0	0	0	twins	No																															Spontaneous	SVD	8	ZMH
2024-02-03 17:42:25	2024-02-03 18:19:15	2014	22	Yes	unspecified	yes	Negative	Primipara	1	0	0	0	0	Singleton	No																															Spontaneous	SVD	24	ZMH
2024-02-03 18:31:31	2024-02-03 18:47:08	2014		Unspecified		unspecified		Unspecified	0	0	0	0	1	Singleton	No																															Unspeified	Assissted vaginal		Other than ZMH
2024-02-03 18:50:07	2024-02-03 19:19:22	2014	22	Yes	3	yes	Negative	Primipara	1	0	0	0	0	Singleton	No																															Spontaneous	SVD	288	ZMH
2024-02-03 19:21:36	2024-02-03 19:32:49	2014	24	Yes	unspecified	yes	Negative	Primipara	1	0	0	0	0	Singleton	No																															Spontaneous	SVD	28	ZMH
2024-02-03 19:42:31	2024-02-03 20:01:24	2014	21	Yes	unspecified	yes	Negative	Primipara	1	0	0	0	0	Singleton	No																															Unspeified	C/S		ZMH
2024-02-03 22:04:59	2024-02-03 22:13:54	2014	23	Yes	unspecified	yes	Negative	Primipara	1	0	0	0	0	Singleton	Yes	Medical	0	1																	Seiure disorder	0	0	0	0	0	0	1	0	0		Spontaneous	C/S	1	ZMH
2024-02-03 22:24:00	2024-02-03 22:32:05	2014	30	Yes	unspecified	yes	Negative	Primipara	1	0	0	0	0	Singleton	No																															Spontaneous	SVD	18	Other than ZMH
2024-02-03 22:38:02	2024-02-03 23:19:59	2014	32	Yes	unspecified	yes	Negative	multi para	0	1	0	0	0	triplets	No																															Spontaneous	C/S		ZMH
2024-02-04 16:21:48	2024-02-04 16:33:30	2014	24	Yes	4	yes	Negative	Primipara	1	0	0	0	0	Singleton	No																															Spontaneous	C/S		ZMH
2024-02-04 16:34:26	2024-02-04 17:05:21	2014		Yes	unspecified	yes	Negative	Primipara	1	0	0	0	0	Singleton	No																															Spontaneous	C/S		ZMH
2024-02-04 19:02:13	2024-02-04 19:13:43	2014	28	Yes	unspecified	yes	Negative	multi para	0	1	0	0	0	Singleton	No																															Spontaneous	Assissted vaginal	26	ZMH
2024-02-04 19:24:03	2024-02-04 19:37:22	2014	22	Yes	unspecified	yes	Negative	multi para	0	1	0	0	0	Singleton	No																															Spontaneous	SVD	10	Other than ZMH
2024-02-04 20:27:08	2024-02-04 20:34:12	2014	39	Yes	4	yes	Negative	multi para	0	1	0	0	0	Singleton	Yes	Obstetric Medical	1	1	Preeclamsia	0	0	0	0	0	0	0	0	0	1	0	0	0	0		Hypertension	1	0	0	0	0	0	0	0	0		Spontaneous	SVD		ZMH
2024-02-04 20:34:37	2024-02-04 20:43:12	2014	20	Yes	4	yes	Negative	Primipara	1	0	0	0	0	Singleton	No																															Spontaneous	SVD		ZMH
2024-02-04 20:43:57	2024-02-04 20:52:14	2014	45	Yes	unspecified	yes	Negative	multi para	0	1	0	0	0	Singleton	No																															Spontaneous	SVD		Other than ZMH
2024-02-04 21:30:44	2024-02-04 21:37:27	2014	22	Yes	unspecified	yes	Negative	Primipara	1	0	0	0	0	Singleton	No																															Spontaneous	C/S		ZMH
2024-02-04 21:38:36	2024-02-04 21:44:54	2014	28	Yes	unspecified	yes	Negative	multi para	0	1	0	0	0	Singleton	No																															Spontaneous	SVD	24	ZMH
2024-02-04 21:45:49	2024-02-04 21:51:39	2014	22	Unspecified		yes	Negative	Primipara	1	0	0	0	0	Singleton	No																															Spontaneous	C/S		ZMH
2024-02-03 10:36:42	2024-02-05 13:21:36	2014	23	Yes	unspecified	yes	Negative	multi para	0	1	0	0	0	Singleton	No																															Spontaneous	SVD	1	ZMH
2024-02-03 10:47:46	2024-02-03 11:10:41	2014	20	Yes	unspecified	yes	Negative	Primipara	1	0	0	0	0	Singleton	No																															Spontaneous	SVD	6	Other than ZMH
2024-02-03 11:12:04	2024-02-03 11:20:39	2014	33	Yes	unspecified	yes	Negative	multi para	0	1	0	0	0	Singleton	No																															Spontaneous	SVD	1	Other than ZMH
2024-02-03 11:23:00	2024-02-03 11:38:05	2014	25	Yes	unspecified	yes	Negative	Primipara	1	0	0	0	0	Singleton	No																															Spontaneous	SVD		Other than ZMH
2024-02-03 11:38:34	2024-02-03 11:50:35	2014	22	Yes	unspecified	yes	Negative	multi para	0	1	0	0	0	Singleton	No																															Unspeified	C/S	0	ZMH
2024-02-03 11:51:13	2024-02-03 11:59:47	2014	24	Yes	unspecified	yes	Negative	Primipara	1	0	0	0	0	Singleton	No																															Spontaneous	C/S	6	ZMH
2024-02-03 12:01:52	2024-02-03 12:09:56	2014	26	Yes	unspecified	yes	Negative	Primipara	1	0	0	0	0	Singleton	No																															Spontaneous	Assissted vaginal	0	ZMH
2024-02-03 12:45:34	2024-02-03 12:54:01	2014	18	Yes	unspecified	yes	Negative	Primipara	1	0	0	0	0	Singleton	No																															Spontaneous	SVD	0	Other than ZMH
2024-02-03 12:54:36	2024-02-03 13:00:13	2014	21	Yes	unspecified	yes	Negative	Primipara	1	0	0	0	0	Singleton	No																															Spontaneous	SVD	24	ZMH
2024-02-03 13:01:32	2024-02-03 13:07:28	2014	28	Yes	unspecified	yes	Negative	multi para	0	1	0	0	0	Singleton	Yes	Obstetric	1	0	Preeclamsia	0	0	0	0	0	0	0	0	0	1	0	0	0	0													Elective C/S	C/S	0	ZMH
2024-02-03 13:12:19	2024-02-03 13:18:35	2014	37	Yes	unspecified	yes	Negative	multi para	0	1	0	0	0	Singleton	No																															Spontaneous	SVD	1	ZMH
2024-02-03 13:19:42	2024-02-03 13:29:16	2014	27	Yes	unspecified	yes	Negative	Primipara	1	0	0	0	0	Singleton	No																															Elective C/S	C/S	0	Other than ZMH
2024-02-03 13:29:36	2024-02-03 13:39:23	656012	25	Yes	unspecified	yes	Negative	Primipara	1	0	0	0	0	Singleton	No																															Spontaneous	SVD	1	Other than ZMH
2024-02-03 13:40:31	2024-02-03 13:49:19	2014	21	Yes	unspecified	yes	Negative	Primipara	1	0	0	0	0	Singleton	No																															Spontaneous	SVD	0	ZMH
2024-02-03 13:51:10	2024-02-03 14:03:59	2014		Yes	unspecified	yes	Negative	multi para	0	1	0	0	0	Singleton	No																															Spontaneous	SVD	6	Other than ZMH
2024-02-03 14:05:48	2024-02-03 14:12:16	2014	26	Yes	unspecified	yes	Negative	multi para	0	1	0	0	0	Singleton	No																															Spontaneous	SVD	5	Other than ZMH
2024-02-03 14:17:36	2024-02-03 14:26:18	2014	26	Yes	unspecified	yes	Negative	multi para	0	1	0	0	0	twins	No																															Spontaneous	C/S	0	ZMH
2024-02-03 14:26:32	2024-02-03 14:37:09	2014	30	Yes	unspecified	yes	Negative	multi para	0	1	0	0	0	Singleton	No																															Spontaneous	Assissted vaginal	1	ZMH
2024-02-03 14:38:08	2024-02-03 14:42:54	2014		Yes	unspecified	yes	Negative	Primipara	1	0	0	0	0	Singleton	No																															Spontaneous	SVD		Other than ZMH
2024-02-03 14:43:09	2024-02-03 14:49:03	2014	22	Yes	unspecified	yes	Negative	Primipara	1	0	0	0	0	Singleton	Yes	Obstetric	1	0	Anti partum hemorrhage	0	0	0	0	1	0	0	0	0	0	0	0	0	0													Spontaneous	C/S		ZMH
2024-02-03 14:50:23	2024-02-03 14:53:47	2014	24	Yes	unspecified	yes	Negative	Primipara	1	0	0	0	0	Singleton	No																															Spontaneous	SVD	6	ZMH
2024-02-03 14:53:53	2024-02-03 15:00:28	2014	30	Yes	unspecified	yes	Negative	multi para	0	1	0	0	0	Singleton	No																															Spontaneous	SVD		Other than ZMH
2024-02-03 15:01:00	2024-02-03 15:06:52	2014	27	Yes	unspecified	yes	Negative	multi para	0	1	0	0	0	Singleton	No																															Spontaneous	SVD		ZMH
2024-02-03 15:07:32	2024-02-03 15:13:48	2014	32	Yes	unspecified	yes	Unspecified	multi para	0	1	0	0	0	Singleton	No																															Spontaneous	C/S		ZMH
2024-02-06 18:56:52	2024-02-06 19:04:21	2014	28	Yes	unspecified	yes	Negative	Primipara	1	0	0	0	0	Singleton	Yes	Obstetric	1	0	PROM	0	1	0	0	0	0	0	0	0	0	0	0	0	0													Induced	SVD	48	ZMH
2024-02-06 19:19:39	2024-02-06 19:31:36	2014	26	Yes	unspecified	yes	Negative	multi para	0	1	0	0	0	Singleton	Yes	Medical	0	1																	Others	0	0	0	0	0	0	0	0	1	PE	Spontaneous	SVD	7	ZMH
2024-02-06 21:42:29	2024-02-06 21:46:31	2014	20	Yes	unspecified	yes	Negative	Primipara	1	0	0	0	0	Singleton	No																															Spontaneous	SVD		Other than ZMH
2024-02-06 21:47:45	2024-02-06 21:54:17	2014	25	Yes	unspecified	yes	Negative	Primipara	1	0	0	0	0	Singleton	No																															Unspeified	SVD	3	ZMH
2024-02-06 22:06:24	2024-02-06 22:12:06	2014	25	Yes	unspecified	yes	Negative	Primipara	1	0	0	0	0	Singleton	No																															Unspeified	SVD		Other than ZMH
2024-02-06 07:15:24	2024-02-06 07:26:16	2014	38	Yes	4	yes	Negative	multi para	0	1	0	0	0	Singleton	No																															Spontaneous	SVD		Other than ZMH
2024-02-06 07:26:22	2024-02-06 07:34:50	2014	28	Yes	4	yes	Negative	multi para	0	1	0	0	0	Singleton	Yes	Obstetric	1	0	PROM	0	1	0	0	0	0	0	0	0	0	0	0	0	0													Spontaneous	SVD	72	Other than ZMH
2024-02-06 07:34:59	2024-02-06 07:40:58	2014	36	Yes	4	yes	Negative	multi para	0	1	0	0	0	Singleton	No																															Spontaneous	Assissted vaginal	1	ZMH
2024-02-06 16:11:05	2024-02-06 16:20:13	2014	29	No		unspecified		multi para	0	1	0	0	0	Singleton	No																															Spontaneous	SVD		Other than ZMH
2024-02-06 16:20:20	2024-02-06 16:49:13	2014	25	Yes	4	yes	Negative	Primipara	1	0	0	0	0	Singleton	No																															Spontaneous	C/S	4	ZMH
2024-02-06 16:49:21	2024-02-06 16:54:26	2014	27	Yes	unspecified	yes	Negative	Primipara	1	0	0	0	0	Singleton	Yes	Obstetric	1	0	PROM	0	1	0	0	0	0	0	0	0	0	0	0	0	0													Spontaneous	C/S	48	ZMH
2024-02-06 17:03:18	2024-02-06 17:12:19	2014	38	No		unspecified		multi para	0	1	0	0	0	Singleton	No																															Unspeified	Unspecified		Other than ZMH
2024-02-06 17:12:26	2024-02-06 17:21:08	2014	22	Yes	4	yes	Negative	Primipara	1	0	0	0	0	Singleton	No																															Spontaneous	C/S		Other than ZMH
2024-02-06 17:21:14	2024-02-06 17:34:34	2014	31	Yes	unspecified	yes	Negative	Primipara	1	0	0	0	0	Singleton	No																															Spontaneous	C/S		ZMH
2024-02-06 17:36:41	2024-02-06 17:43:25	2014	30	Yes	4	yes	Negative	multi para	0	1	0	0	0	Singleton	No																															Spontaneous	Assissted vaginal		Other than ZMH
2024-02-06 17:43:45	2024-02-06 17:49:38	2014	24	Yes	4	yes	Negative	Primipara	1	0	0	0	0	Singleton	No																															Spontaneous	C/S	4	ZMH
2024-02-06 17:49:44	2024-02-06 18:01:15	2014	20	Unspecified		yes	positive	Primipara	1	0	0	0	0	Singleton	Yes	Medical Obstetric	1	1	Preeclamsia	0	0	0	0	0	0	0	0	0	1	0	0	0	0		HIV Others	0	1	0	0	0	0	0	0	1	GBS	Unspeified	C/S		ZMH
2024-02-06 18:01:32	2024-02-06 18:10:33	2014	28	Yes	unspecified	unspecified		Primipara	1	0	0	0	0	twins	No																															Spontaneous	SVD	2	ZMH
2024-02-08 06:54:14	2024-02-08 07:00:31	2014	21	Yes	4	yes	Negative	Primipara	1	0	0	0	0	Singleton	Yes	Obstetric	1	0	PROM	0	1	0	0	0	0	0	0	0	0	0	0	0	0													Spontaneous	C/S	4	ZMH
2024-02-08 07:00:38	2024-02-08 07:08:22	2014	18	Yes	4	yes	Negative	Primipara	1	0	0	0	0	Singleton	No																															Spontaneous	SVD		Other than ZMH
2024-02-08 07:08:27	2024-02-08 07:18:44	2014	25	Yes	unspecified	yes	Negative	multi para	0	1	0	0	0	Singleton	No																															Unspeified	SVD	1	ZMH
2024-02-08 07:18:51	2024-02-08 07:27:30	2014	36	Unspecified		unspecified		multi para	0	1	0	0	0	Singleton	No																															Unspeified	SVD		Other than ZMH
2024-02-08 07:27:40	2024-02-08 07:34:34	2014	27	Yes	unspecified	yes	Negative	multi para	0	1	0	0	0	Singleton	No																															Unspeified	SVD		Other than ZMH
2024-02-08 07:34:39	2024-02-08 07:41:32	2014	26	Yes	unspecified	yes	Negative	multi para	0	1	0	0	0	Singleton	Yes	Obstetric	1	0	PROM	0	1	0	0	0	0	0	0	0	0	0	0	0	0													Unspeified	C/S	12	ZMH
2024-02-08 07:41:36	2024-02-08 07:48:46	2014	30	Yes	unspecified	yes	Negative	multi para	0	1	0	0	0	Singleton	No																															Spontaneous	SVD	6	Other than ZMH
2024-02-07 19:57:58	2024-02-07 20:08:00	2014	30	Yes	4	yes	Negative	multi para	0	1	0	0	0	Singleton	No																															Spontaneous	C/S		ZMH
2024-02-07 20:08:20	2024-02-07 20:15:21	2014	30	Yes	4	yes	Negative	multi para	0	1	0	0	0	Singleton	No																															Spontaneous	SVD		ZMH
2024-02-07 20:15:56	2024-02-07 20:23:15	2014		Yes	4	yes	Negative	multi para	0	1	0	0	0	Singleton	No																															Spontaneous	SVD		Other than ZMH
2024-02-07 20:23:44	2024-02-07 20:35:03	2014	24	Yes	4	yes	Negative	multi para	0	1	0	0	0	Singleton	No																															Spontaneous	SVD		Other than ZMH
2024-02-07 20:35:18	2024-02-07 20:45:49	2014	24	Yes	4	yes	Negative	multi para	0	1	0	0	0	twins	No																															Elective C/S	C/S		ZMH
2024-02-07 21:02:22	2024-02-07 21:09:04	2014	30	Yes	unspecified	yes	Negative	Primipara	1	0	0	0	0	Singleton	No																															Spontaneous	C/S	28	ZMH
2024-02-07 21:25:22	2024-02-07 21:31:40	2014	26	Yes	4	yes	Negative	Primipara	1	0	0	0	0	Singleton	No																															Spontaneous	SVD		Other than ZMH
2024-02-07 21:56:49	2024-02-07 22:07:19	2014	24	Yes	unspecified	yes	Negative	Primipara	1	0	0	0	0	Singleton	No																															Spontaneous	C/S		ZMH
2024-02-07 22:11:11	2024-02-07 22:18:38	2014	28	Yes	unspecified	yes	Negative	Primipara	1	0	0	0	0	Singleton	No																															Spontaneous	C/S		ZMH
2024-02-07 22:20:23	2024-02-07 22:28:38	2014	24	Yes	4	yes	Negative	Primipara	1	0	0	0	0	Singleton	No																															Unspeified	C/S		ZMH
2024-02-08 18:19:20	2024-02-08 18:29:27	2014	21	Yes	1	yes	Negative	Primipara	1	0	0	0	0	twins	No																															Spontaneous	SVD	2	ZMH
2024-02-08 18:29:39	2024-02-08 18:35:48	2014	20	Yes	unspecified	yes	Negative	Primipara	1	0	0	0	0	Singleton	No																															Spontaneous	C/S		ZMH
2024-02-08 18:36:03	2024-02-08 18:45:47	2014	30	Yes	unspecified	yes	Negative	multi para	0	1	0	0	0	Singleton	No																															Unspeified	C/S		ZMH
2024-02-08 18:46:10	2024-02-08 18:59:44	2014	28	Yes	unspecified	yes	Negative	Primipara	1	0	0	0	0	Singleton	No																															Induced	C/S		ZMH
2024-02-08 19:00:27	2024-02-08 19:08:51	2014	24	Yes	unspecified	unspecified		Primipara	1	0	0	0	0	Singleton	No																															Spontaneous	SVD		Other than ZMH
2024-02-08 19:09:08	2024-02-08 19:16:08	2014	28	Yes	unspecified	yes	Negative	multi para	0	1	0	0	0	twins	No																															Spontaneous	C/S		Other than ZMH
2024-02-08 19:37:11	2024-02-08 19:41:46	2014	22	Yes	unspecified	yes	Negative	Primipara	1	0	0	0	0	Singleton	No																															Spontaneous	SVD	26	ZMH
2024-02-08 19:41:59	2024-02-08 19:51:20	2014	20	Yes	unspecified	unspecified		Primipara	1	0	0	0	0	Singleton	No																															Spontaneous	SVD		Other than ZMH
2024-02-08 19:56:11	2024-02-08 20:03:24	2014	33	Yes	unspecified	yes	Negative	multi para	0	1	0	0	0	Singleton	No																															Spontaneous	C/S		Other than ZMH
2024-02-08 20:42:17	2024-02-08 20:51:00	2014		Yes	unspecified	yes	Negative	Primipara	1	0	0	0	0	Singleton	No																															Spontaneous	SVD	24	Other than ZMH
2024-02-08 21:06:28	2024-02-08 21:14:40	2014	37	Unspecified		unspecified		multi para	0	1	0	0	0	Singleton	No																															Elective C/S	C/S		Other than ZMH
2024-02-08 22:07:54	2024-02-08 22:16:25	2014		Yes	unspecified	unspecified		multi para	0	1	0	0	0	Singleton	No																															Spontaneous	SVD		Other than ZMH
2024-02-08 16:18:10	2024-02-08 16:28:15	2015	30	Yes	unspecified	yes	Negative	Primipara	1	0	0	0	0	Singleton	No																															Spontaneous	C/S	4	Other than ZMH
2024-02-08 16:36:13	2024-02-08 16:40:49	2014	29	Yes	unspecified	yes	Negative	multi para	0	1	0	0	0	Singleton	No																															Unspeified	SVD	6	ZMH
2024-02-08 16:45:55	2024-02-08 16:56:23	2014	26	Yes	unspecified	unspecified		multi para	0	1	0	0	0	Singleton	No																															Unspeified	SVD		Other than ZMH
2024-02-09 14:56:37	2024-02-09 15:03:13	2015		Yes	unspecified	yes	Negative	Primipara	1	0	0	0	0	Singleton	Yes	Obstetric	1	0	PROM	0	1	0	0	0	0	0	0	0	0	0	0	0	0													Spontaneous	Assissted vaginal	21	Other than ZMH
2024-02-09 15:04:27	2024-02-09 15:15:06	2015	26	Yes	unspecified	yes	Negative	Primipara	1	0	0	0	0	Singleton	Yes	Obstetric	1	0	Oliohydramnios	0	0	0	0	0	1	0	0	0	0	0	0	0	0													Unspeified	C/S	336	ZMH
2024-02-09 15:17:56	2024-02-09 15:31:47	2015	24	Yes	unspecified	yes	Negative	Primipara	1	0	0	0	0	Singleton	No																															Induced	Assissted vaginal	6	ZMH
2024-02-09 15:33:51	2024-02-09 15:38:42	2015	25	Unspecified		yes	Negative	Primipara	1	0	0	0	0	Singleton	Yes	Obstetric	1	0	Others	0	0	0	0	0	0	0	1	0	0	0	0	0	1	Obstructed labor												Spontaneous	C/S	48	ZMH
2024-02-09 15:43:06	2024-02-09 15:49:27	2015	24	Yes	unspecified	yes	Negative	Primipara	1	0	0	0	0	Singleton	Yes	Obstetric	1	0	Prenancy related hypertension	0	0	0	0	0	0	0	0	0	0	1	0	0	0													Unspeified	C/S	1	ZMH
2024-02-09 15:50:49	2024-02-09 16:02:21	2015	24	Yes	unspecified	yes	Negative	multi para	0	1	0	0	0	Singleton	Yes	Obstetric	1	0	Previous C/S Oliohydramnios	0	0	0	1	0	1	0	0	0	0	0	0	0	0													Unspeified	C/S		ZMH
2024-02-09 16:08:37	2024-02-09 16:17:15	2015	28	Yes	unspecified	yes	Negative	multi para	0	1	0	0	0	Singleton	Yes	Obstetric	1	0	Chorioamnionitis	0	0	0	0	0	0	1	0	0	0	0	0	0	0													Unspeified	SVD	11	ZMH
2024-02-09 16:18:17	2024-02-09 16:27:09	2015		Yes	unspecified	yes	Negative	Primipara	1	0	0	0	0	Singleton	Yes	Obstetric	1	0	Cephalopelvic disproportion Others	0	0	0	0	0	0	0	1	0	0	0	0	0	1	MSAF												Spontaneous	C/S	7	ZMH
2024-02-09 16:29:13	2024-02-09 16:36:01	2015	30	Yes	unspecified	yes	Negative	multi para	0	1	0	0	0	twins	Yes	Obstetric	1	0	Preeclamsia	0	0	0	0	0	0	0	0	0	1	0	0	0	0													Unspeified	C/S		ZMH
2024-02-09 16:37:49	2024-02-09 16:46:36	2015	32	Yes	unspecified	yes	Negative	Primipara	1	0	0	0	0	Singleton	No																															Spontaneous	SVD		Other than ZMH
2024-02-09 16:49:13	2024-02-09 16:54:26	2015	37	Yes	unspecified	unspecified		Primipara	1	0	0	0	0	Singleton	No																															Unspeified	SVD		Other than ZMH
2024-02-09 16:56:12	2024-02-09 17:02:42	2015	20	Yes	unspecified	unspecified		Primipara	1	0	0	0	0	Singleton	No																															Unspeified	C/S		Other than ZMH
2024-02-10 08:05:16	2024-02-10 08:12:45	2014		Yes	unspecified	yes	Negative	multi para	0	1	0	0	0	Singleton	No																															Spontaneous	SVD		Other than ZMH
2024-02-10 08:23:46	2024-02-10 08:33:23	2014	23	Yes	unspecified	yes	Negative	Primipara	1	0	0	0	0	Singleton	No																															Spontaneous	SVD	1	ZMH
2024-02-10 08:36:36	2024-02-10 08:48:27	2014	33	Yes	unspecified	yes	Negative	multi para	0	1	0	0	0	Singleton	No																															Elective C/S	C/S	0	ZMH
2024-02-10 08:50:11	2024-02-10 09:08:11	2014	40	Yes	unspecified	yes	Negative	Primipara	1	0	0	0	0	Singleton	No																															Spontaneous	C/S	48	ZMH
2024-02-10 09:11:51	2024-02-10 09:28:02	2014	40	Yes	unspecified	unspecified		multi para	0	1	0	0	0	Singleton	No																															Spontaneous	SVD	0	Other than ZMH
2024-02-10 09:31:22	2024-02-10 09:37:47	2014		Yes	unspecified	unspecified		multi para	0	1	0	0	0	Singleton	No																															Spontaneous	SVD		Other than ZMH
2024-02-10 09:38:54	2024-02-10 09:44:10	2014	22	Yes	unspecified	yes	Negative	multi para	0	1	0	0	0	twins	No																															Spontaneous	SVD	1	ZMH
2024-02-10 09:45:36	2024-02-10 09:49:59	2014	22	Yes	unspecified	yes	Negative	Primipara	1	0	0	0	0	Singleton	No																															Spontaneous	C/S	4	ZMH
2024-02-10 09:51:35	2024-02-10 09:59:35	2014		Yes	unspecified	yes	Negative	Primipara	1	0	0	0	0	Singleton	No																															Spontaneous	SVD		ZMH
2024-02-10 10:00:30	2024-02-10 10:06:44	2014	35	Yes	unspecified	yes	Negative	Unspecified						Singleton	No																															Spontaneous	C/S	72	ZMH
2024-02-10 11:31:40	2024-02-10 11:44:03	2015		Yes	unspecified	unspecified		multi para	0	1	0	0	0	twins	No																															Unspeified	C/S		Other than ZMH
2024-02-10 11:47:50	2024-02-10 11:51:58	2015	28	Yes	unspecified	unspecified		multi para	0	1	0	0	0	Singleton	No																															Unspeified	Unspecified		Other than ZMH
2024-02-10 12:02:59	2024-02-10 12:10:09	2015	35	Yes	unspecified	yes	Negative	Primipara	1	0	0	0	0	Singleton	Yes	Obstetric Medical	1	1	Others	0	0	0	0	0	0	0	0	0	1	0	0	0	1	Eclampsia	Cardiac illness	0	0	0	1	0	0	0	0	0		Unspeified	C/S		ZMH
2024-02-10 12:11:48	2024-02-10 12:24:30	2015	37	Yes	unspecified	unspecified		multi para	0	1	0	0	0	twins	Yes	Obstetric	1	0	cord prolapse	0	0	0	0	0	0	0	0	0	0	0	0	1	0													Unspeified	C/S		Other than ZMH
2024-02-10 12:25:39	2024-02-10 12:31:00	5015	31	Yes	unspecified	unspecified		multi para	0	1	0	0	0	Singleton	No																															Unspeified	SVD		Other than ZMH
2024-02-10 12:32:39	2024-02-10 12:44:27	2015	35	Unspecified		yes	Negative	multi para	0	1	0	0	0	Singleton	Yes	Obstetric	1	0	Cephalopelvic disproportion	0	0	0	0	0	0	0	1	0	0	0	0	0	0													Unspeified	C/S		ZMH
2024-02-10 12:45:55	2024-02-10 12:50:36	2015	30	Yes	unspecified	yes	Negative	multi para	0	1	0	0	0	Singleton	No																															Unspeified	C/S		ZMH
2024-02-10 12:52:09	2024-02-10 14:48:01	2015	20	Yes	unspecified	yes	Negative	Primipara	1	0	0	0	0	Singleton	No																															Unspeified	C/S		ZMH
2024-02-10 14:51:45	2024-02-10 15:03:12	2014	23	Yes	unspecified	yes	Negative	multi para	0	1	0	0	0	Singleton	Yes	Obstetric	1	0	Preeclamsia	0	0	0	0	0	0	0	0	0	1	0	0	0	0													Elective C/S	C/S		Other than ZMH
2024-02-10 15:17:53	2024-02-10 15:28:47	2014	25	Yes	unspecified	yes	Negative	Primipara	1	0	0	0	0	Singleton	No																															Unspeified	C/S	6	ZMH
2024-02-10 15:30:16	2024-02-10 15:35:03	2014	30	Yes	unspecified	unspecified		multi para	0	1	0	0	0	Singleton	No																															Unspeified	SVD		Other than ZMH
2024-02-10 15:36:03	2024-02-10 15:48:30	2015	25	Yes	unspecified	yes	Negative	Primipara	1	0	0	0	0	Singleton	No																															Unspeified	SVD		Other than ZMH
2024-02-10 15:50:21	2024-02-10 15:55:43	2015		Yes	unspecified	unspecified		Primipara	1	0	0	0	0	Singleton	No																															Unspeified	SVD		Other than ZMH
2024-02-10 16:03:38	2024-02-10 16:10:32	2015	42	Yes	unspecified	yes	Negative	multi para	0	1	0	0	0	Singleton	Yes	Obstetric	1	0	Others	0	0	0	0	0	0	0	0	0	0	0	0	0	1	MSAF												Spontaneous	C/S	4	ZMH
2024-02-10 21:53:31	2024-02-10 22:06:02	2014	25	Yes	unspecified	yes	Negative	Primipara	1	0	0	0	0	twins	Yes	Obstetric	1	0	Others	0	0	0	0	0	0	0	0	0	0	0	0	0	1	HELPP syndrome												Unspeified	C/S		ZMH
2024-02-10 22:09:44	2024-02-10 22:20:34	2014	20	Yes	2	yes	Negative	Primipara	1	0	0	0	0	Singleton	No																															Unspeified	SVD	2	ZMH
2024-02-12 14:49:51	2024-02-12 15:13:59	2014	28	Unspecified		unspecified		multi para	0	1	0	0	0	Singleton	No																															Unspeified	SVD		Other than ZMH
2024-02-12 15:14:12	2024-02-12 15:22:05	2014	30	Yes	unspecified	unspecified		multi para	0	1	0	0	0	Singleton	No																															Unspeified	SVD		Other than ZMH
2024-02-11 09:00:54	2024-02-11 09:03:41	2014	34	Yes	unspecified	yes	Negative	multi para	0	1	0	0	0	Singleton	Yes	Obstetric	1	0	Previous C/S	0	0	0	1	0	0	0	0	0	0	0	0	0	0													Elective C/S	C/S		ZMH
2024-02-11 09:04:32	2024-02-11 09:07:36	2014	36	Yes	unspecified	yes	Negative	multi para	0	1	0	0	0	Singleton	Yes	Obstetric	1	0	Anti partum hemorrhage	0	0	0	0	1	0	0	0	0	0	0	0	0	0													Unspeified	C/S		ZMH
2024-02-12 21:59:32	2024-02-12 22:13:40	2014	32	Yes	unspecified	yes	Negative	multi para	0	1	0	0	0	Singleton	Yes	Obstetric	1	0	Preeclamsia	0	0	0	0	0	0	0	0	0	1	0	0	0	0													Unspeified	C/S	4	ZMH
2024-02-11 18:27:41	2024-02-11 18:46:47	2015	28	Yes	unspecified	unspecified		multi para	0	1	0	0	0	twins	No																															Elective C/S	C/S		Other than ZMH
2024-02-11 18:47:49	2024-02-11 18:57:04	2015	25	Yes	unspecified	unspecified		multi para	0	1	0	0	0	Singleton	No																															Spontaneous	SVD		Other than ZMH
2024-02-11 18:57:13	2024-02-11 19:08:38	2015	19	Yes	unspecified	yes	Negative	Primipara	1	0	0	0	0	Singleton	No																															Spontaneous	SVD	1	ZMH
2024-02-11 19:08:54	2024-02-11 19:15:37	2015	25	Yes	unspecified	yes	Negative	multi para	0	1	0	0	0	Singleton	No																															Spontaneous	C/S		ZMH
2024-02-11 19:15:44	2024-02-11 19:20:30	2015	20	Yes	unspecified	yes	Negative	Primipara	1	0	0	0	0	Singleton	No																															Spontaneous	SVD	18	ZMH
2024-02-12 21:00:44	2024-02-12 21:07:06	2015	27	Yes	unspecified	yes	Negative	Unspecified	0	0	0	0	1	Singleton	No																															Unspeified	C/S		Other than ZMH
2024-02-12 21:08:07	2024-02-12 21:18:03	2015	24	Yes	unspecified	yes	Negative	Primipara	1	0	0	0	0	Singleton	No																															Unspeified	C/S		ZMH
2024-02-12 21:18:33	2024-02-12 21:23:13	2015	24	Yes	unspecified	yes	Negative	Primipara	1	0	0	0	0	Singleton	No																															Spontaneous	SVD	8	ZMH
2024-02-12 21:24:02	2024-02-12 21:32:52	2015	28	Yes	unspecified	yes	Negative	Primipara	1	0	0	0	0	Singleton	No																															Induced	C/S		ZMH
2024-02-12 21:33:17	2024-02-12 21:37:53	2015	32	Yes	unspecified	yes	Negative	multi para	0	1	0	0	0	Singleton	No																															Spontaneous	C/S		ZMH
2024-02-12 21:40:25	2024-02-12 21:45:50	2015	24	Yes	unspecified	yes	Negative	multi para	0	1	0	0	0	Singleton	No																															Unspeified	C/S	1	ZMH
2024-02-12 21:50:15	2024-02-12 21:55:57	2015	27	Yes	unspecified	yes	Negative	Primipara	1	0	0	0	0	Singleton	No																															Spontaneous	C/S		ZMH
2024-02-12 21:59:39	2024-02-12 22:03:56	2015	21	Yes	unspecified	yes	Negative	multi para	0	1	0	0	0	Singleton	No																															Unspeified	C/S		ZMH
2024-02-12 22:07:05	2024-02-12 22:12:11	2015	22	Yes	unspecified	yes	Negative	Primipara	1	0	0	0	0	Singleton	No																															Induced	C/S		ZMH
2024-02-12 22:12:58	2024-02-12 22:18:41	2015	23	Yes	unspecified	yes	Negative	multi para	0	1	0	0	0	Singleton	No																															Spontaneous	SVD		ZMH
2024-02-12 22:24:17	2024-02-12 22:33:49	2015	18	Yes	unspecified	yes	Negative	Primipara	1	0	0	0	0	Singleton	No																															Spontaneous	SVD		Other than ZMH
2024-02-12 22:36:50	2024-02-12 22:44:19	2015	26	Yes	unspecified	yes	Negative	multi para	0	1	0	0	0	Singleton	No																															Induced	C/S		ZMH
2024-02-12 22:44:39	2024-02-12 22:47:36	2015	25	Yes	unspecified	yes	Negative	Primipara	1	0	0	0	0	Singleton	No																															Spontaneous	SVD	18	ZMH
2024-02-12 23:05:01	2024-02-12 23:09:47	2015	25	Yes	unspecified	yes	Negative	multi para	0	1	0	0	0	Singleton	No																															Spontaneous	SVD	2	ZMH
2024-02-12 15:27:27	2024-02-12 16:49:12	2014	20	Yes	unspecified	yes	Negative	Primipara	1	0	0	0	0	Singleton	No																															Unspeified	SVD	1	ZMH
2024-02-12 16:49:28	2024-02-12 17:01:23	2014	21	Yes	unspecified	yes	Negative	Primipara	1	0	0	0	0	Singleton	Yes	Obstetric	1	0	PROM	0	1	0	0	0	0	0	0	0	0	0	0	0	0													Unspeified	C/S	40	ZMH
2024-02-12 17:01:31	2024-02-12 17:22:05	2014	30	Yes	unspecified	yes	Negative	multi para	0	1	0	0	0	Singleton	No																															Unspeified	SVD	3	Other than ZMH
2024-02-12 18:50:11	2024-02-12 21:26:46	2014	29	Yes	unspecified	yes	Negative	Primipara	1	0	0	0	0	Singleton	No																															Unspeified	C/S		ZMH
2024-02-12 21:27:23	2024-02-12 21:41:40	2014	26	Yes	unspecified	yes	Negative	Primipara	1	0	0	0	0	Singleton	No																															Unspeified	SVD	4	ZMH
2024-02-12 21:43:31	2024-02-12 21:58:15	2014	20	Yes	unspecified	unspecified		multi para	0	1	0	0	0	Singleton	No																															Unspeified	SVD	120	ZMH
2024-02-12 22:01:56	2024-02-12 22:15:10	2014		Yes	unspecified	unspecified		multi para	0	1	0	0	0	Singleton	No																															Unspeified	SVD		ZMH
2024-02-12 22:23:48	2024-02-12 22:41:46	2014	38	Yes	unspecified	yes	Negative	multi para	0	1	0	0	0	twins	Yes	Obstetric	1	0	PROM	0	1	0	0	0	0	0	0	0	0	0	0	0	0													Unspeified	SVD	31	ZMH
2024-02-12 22:42:26	2024-02-12 22:58:42	2014	27	Yes	unspecified	yes	Negative	multi para	0	1	0	0	0	Singleton	No																															Unspeified	SVD	1	ZMH
2024-02-12 22:59:05	2024-02-12 23:11:12	2014	22	Yes	unspecified	yes	Negative	Primipara	1	0	0	0	0	twins	Yes	Obstetric	1	0	Multiple pregnancy	0	0	0	0	0	0	0	0	1	0	0	0	0	0													Unspeified	SVD	2	ZMH
2024-02-12 23:11:24	2024-02-12 23:26:45	2014	23	Yes	unspecified	yes	Negative	Primipara	1	0	0	0	0	Singleton	No																															Unspeified	SVD	3	ZMH
2024-02-12 23:27:21	2024-02-12 23:36:32	2014		Yes	unspecified	unspecified		Primipara	1	0	0	0	0	Singleton	No																															Unspeified	SVD		Other than ZMH
2024-02-12 23:36:43	2024-02-12 23:45:33	2014	28	Yes	unspecified	yes	Negative	Primipara	1	0	0	0	0	Singleton	Yes	Obstetric	1	0	Anti partum hemorrhage Others	0	0	0	0	1	0	0	0	0	0	0	0	0	1	Breech												Unspeified	C/S		ZMH
2024-02-13 08:43:50	2024-02-13 12:09:35	2014		Yes	unspecified	yes	Negative	Primipara	1	0	0	0	0	Singleton	No																															Unspeified	SVD		Other than ZMH
2024-02-13 09:44:17	2024-02-13 09:54:29	2015	30	Yes	unspecified	yes	Negative	Primipara	1	0	0	0	0	twins	Yes	Obstetric	1	0	Multiple pregnancy	0	0	0	0	0	0	0	0	1	0	0	0	0	0													Unspeified	SVD	1	ZMH
2024-02-13 09:55:24	2024-02-13 10:26:37	2015	30	Yes	unspecified	yes	Negative	multi para	0	1	0	0	0	Singleton	Yes	Obstetric	1	0	Previous C/S	0	0	0	1	0	0	0	0	0	0	0	0	0	0													Spontaneous	C/S	264	ZMH
2024-02-13 10:26:54	2024-02-13 10:43:00	2014	26	Yes	unspecified	yes	positive	Primipara	1	0	0	0	0	Singleton	Yes	Medical	0	1																	HIV	0	1	0	0	0	0	0	0	0		Unspeified	SVD	40	ZMH
2024-02-13 10:45:03	2024-02-13 11:00:03	2014	38	Yes	unspecified	yes	Negative	multi para	0	1	0	0	0	Singleton	No																															Unspeified	SVD	7	Other than ZMH
2024-02-13 11:00:24	2024-02-13 11:13:22	2014	31	Yes	unspecified	yes	Negative	multi para	0	1	0	0	0	Singleton	No																															Unspeified	SVD	1	Other than ZMH
2024-02-13 11:14:22	2024-02-13 11:28:05	2016	35	Yes	unspecified	yes	Negative	multi para	0	1	0	0	0	Singleton	No																															Unspeified	SVD		ZMH
2024-02-13 11:28:41	2024-02-13 11:47:39	2014	28	Yes	unspecified	yes	Negative	Primipara	1	0	0	0	0	twins	No																															Unspeified	SVD	24	Other than ZMH
2024-02-13 13:04:44	2024-02-13 13:18:55	2015	20	Yes	unspecified	yes	Negative	multi para	0	1	0	0	0	Singleton	Yes	Obstetric	1	0	Anti partum hemorrhage	0	0	0	0	1	0	0	0	0	0	0	0	0	0													Unspeified	C/S		ZMH
2024-02-13 13:19:25	2024-02-13 19:36:15	2015	35	Yes	unspecified	yes	Negative	multi para	0	1	0	0	0	Singleton	No																															Unspeified	SVD		ZMH
2024-02-13 13:26:52	2024-02-13 13:34:30	2015		Unspecified		unspecified		Unspecified	0	0	0	0	1	Singleton	No																															Unspeified	SVD		ZMH
2024-02-13 13:38:24	2024-02-13 13:45:44	2015	20	Yes	3	yes	Negative	Primipara	1	0	0	0	0	Singleton	No																															Spontaneous	SVD		Other than ZMH
2024-02-13 13:45:56	2024-02-13 19:37:52	2015	25	Yes	unspecified	yes	Negative	Primipara	1	0	0	0	0	Singleton	Yes	Obstetric	1	0	Anti partum hemorrhage	0	0	0	0	1	0	0	0	0	0	0	0	0	0													Unspeified	C/S	32	ZMH
2024-02-13 19:25:00	2024-02-13 19:40:24	2015	26	Yes	unspecified	yes	Negative	Primipara	1	0	0	0	0	Singleton	No																															Unspeified	C/S	0	ZMH
2024-02-13 19:40:45	2024-02-13 19:48:32	2015	21	Yes	unspecified	yes	Negative	Primipara	1	0	0	0	0	Singleton	No																															Unspeified	Assissted vaginal	18	Other than ZMH
2024-02-13 19:48:36	2024-02-13 19:55:36	2015	33	Yes	unspecified	yes	Negative	multi para	0	1	0	0	0	Singleton	No																															Unspeified	SVD	24	ZMH
2024-02-13 19:58:06	2024-02-13 20:14:25	2015	26	Yes	unspecified	yes	Negative	multi para	0	1	0	0	0	Singleton	Yes	Obstetric	1	0	Previous C/S	0	0	0	1	0	0	0	0	0	0	0	0	0	0													Unspeified	C/S		Other than ZMH
2024-02-13 20:20:26	2024-02-13 20:48:31	2015	24	Yes	unspecified	yes	Negative	Primipara	1	0	0	0	0	twins	Yes	Obstetric	1	0	Multiple pregnancy	0	0	0	0	0	0	0	0	1	0	0	0	0	0													Unspeified	C/S		ZMH
2024-02-13 20:49:04	2024-02-13 21:00:39	2015	20	No		unspecified		multi para	0	1	0	0	0	Singleton	No																															Unspeified	SVD		Other than ZMH
2024-02-13 21:03:42	2024-02-13 21:14:46	2015	25	Yes	unspecified	yes	Negative	Primipara	1	0	0	0	0	Singleton	No																															Unspeified	SVD	1	ZMH
2024-02-13 21:15:35	2024-02-13 21:26:30	2015	26	Yes	unspecified	yes	Negative	Primipara	1	0	0	0	0	Singleton	No																															Unspeified	C/S	6	ZMH
2024-02-13 21:26:37	2024-02-13 21:36:59	2015	24	Yes	unspecified	yes	Negative	Primipara	1	0	0	0	0	Singleton	No																															Unspeified	C/S	3	ZMH
2024-02-13 21:37:03	2024-02-13 21:50:56	2015	28	Yes	unspecified	yes	Negative	multi para	0	1	0	0	0	Singleton	No																															Unspeified	SVD	24	ZMH
2024-02-13 21:51:20	2024-02-13 22:06:39	2015	37	Yes	3	yes	Negative	multi para	0	1	0	0	0	Singleton	No																															Unspeified	SVD		Other than ZMH
2024-02-13 22:07:06	2024-02-13 22:13:44	2015	27	Yes	4	yes	Negative	multi para	0	1	0	0	0	Singleton	No																															Unspeified	SVD		Other than ZMH
2024-02-13 22:15:27	2024-02-13 22:21:53	2015	25	Yes	unspecified	yes	Negative	Primipara	1	0	0	0	0	Singleton	No																															Unspeified	Assissted vaginal	8	Other than ZMH
2024-02-13 22:22:07	2024-02-13 22:30:31	2015	22	Yes	unspecified	yes	Negative	Primipara	1	0	0	0	0	Singleton	No																															Unspeified	SVD	12	ZMH
2024-02-13 22:30:37	2024-02-13 22:37:52	2015	30	Yes	unspecified	yes	Negative	multi para	0	1	0	0	0	Singleton	Yes	Obstetric	1	0	Previous C/S	0	0	0	1	0	0	0	0	0	0	0	0	0	0													Unspeified	C/S	40	ZMH
2024-02-13 22:38:07	2024-02-13 22:46:13	2015	38	Yes	unspecified	yes	Negative	Primipara	1	0	0	0	0	Singleton	No																															Unspeified	C/S	12	ZMH
2024-02-13 22:46:27	2024-02-13 23:15:47	2015	30	Yes	unspecified	yes	Negative	multi para	0	1	0	0	0	Singleton	No																															Unspeified	SVD		Other than ZMH
2024-02-15 10:19:15	2024-02-15 10:30:57	2014	21	Yes	unspecified	yes	Negative	Primipara	1	0	0	0	0	Singleton	No																															Spontaneous	SVD		Other than ZMH
2024-02-15 10:31:03	2024-02-15 10:37:11	2014	34	Yes	4	yes	Negative	multi para	0	1	0	0	0	Singleton	Yes	Obstetric	1	0	PROM Previous C/S	0	1	0	1	0	0	0	0	0	0	0	0	0	0													Spontaneous	C/S		ZMH
2024-02-15 10:37:21	2024-02-15 10:47:41	2014		No		yes	Negative	Unspecified	0	0	0	0	1	Singleton	No																															Unspeified	SVD		Other than ZMH
2024-02-15 10:47:49	2024-02-15 10:53:30	2014	20	Unspecified		yes	Negative	Primipara	1	0	0	0	0	Singleton	No																															Spontaneous	SVD		ZMH
2024-02-15 10:53:36	2024-02-15 10:57:57	2014	20	Yes	4	yes	Negative	Primipara	1	0	0	0	0	twins	No																															Spontaneous	C/S		ZMH
2024-02-15 14:01:29	2024-02-15 14:07:26	2014	28	Yes	4	yes	Negative	Primipara	1	0	0	0	0	Singleton	No																															Spontaneous	SVD		Other than ZMH
2024-02-15 14:07:36	2024-02-15 14:12:23	2014	30	Yes	unspecified	yes	Negative	Primipara	1	0	0	0	0	Singleton	Yes	Obstetric	1	0	PROM	0	1	0	0	0	0	0	0	0	0	0	0	0	0													Spontaneous	C/S		ZMH
2024-02-15 14:12:34	2024-02-15 21:37:28	2014	30	Yes	unspecified	yes	Negative	multi para	0	1	0	0	0	Singleton	No																															Spontaneous	SVD		Other than ZMH
2024-02-15 21:37:37	2024-02-15 21:45:14	2014	30	Yes	unspecified	yes	Negative	multi para	0	1	0	0	0	Singleton	Yes	Obstetric	1	0	Anti partum hemorrhage	0	0	0	0	1	0	0	0	0	0	0	0	0	0													Spontaneous	SVD		ZMH
2024-02-15 21:45:20	2024-02-15 22:32:23	2014	30	No		unspecified		multi para	0	1	0	0	0	Singleton	No																															Spontaneous	SVD		Other than ZMH
2024-02-15 22:32:31	2024-02-15 22:36:28	2014	30	Yes	unspecified	unspecified		multi para	0	1	0	0	0	Singleton	No																															Spontaneous	SVD		Other than ZMH
2024-02-15 22:36:36	2024-02-15 22:42:12	2014	30	Yes	unspecified	yes	Negative	multi para	0	1	0	0	0	Singleton	Yes	Obstetric	1	0	PROM	0	1	0	0	0	0	0	0	0	0	0	0	0	0													Spontaneous	C/S	24	ZMH
2024-02-15 22:43:28	2024-02-15 22:49:49	2014	30	Yes	unspecified	yes	Negative	multi para	0	1	0	0	0	Singleton	No																															Spontaneous	C/S		Other than ZMH
2024-02-15 22:49:59	2024-02-15 23:01:04	2015	20	Yes	4	yes	Negative	Primipara	1	0	0	0	0	Singleton	Yes	Obstetric	1	0	PROM	0	1	0	0	0	0	0	0	0	0	0	0	0	0													Induced	C/S	72	ZMH
2024-02-15 23:01:10	2024-02-15 23:06:08	2014	35	Yes	4	yes	Negative	multi para	0	1	0	0	0	Singleton	No																															Spontaneous	C/S		Other than ZMH
2024-02-14 21:14:09	2024-02-14 21:23:52	2015	25	Yes	unspecified	yes	Negative	multi para	0	1	0	0	0	twins	No																															Spontaneous	C/S		ZMH
2024-02-14 21:28:01	2024-02-14 21:34:27	2015	33	Yes	unspecified	unspecified		multi para	0	1	0	0	0	Singleton	No																															Unspeified	C/S		ZMH
2024-02-14 21:42:00	2024-02-14 21:50:11	2015	22	No		no		multi para	0	1	0	0	0	Singleton	No																															Spontaneous	SVD		Other than ZMH
2024-02-14 21:57:03	2024-02-14 22:02:00	2015	22	Yes	unspecified	yes	Negative	Primipara	1	0	0	0	0	Singleton	No																															Spontaneous	C/S	2	ZMH
2024-02-14 22:03:59	2024-02-14 22:10:06	2015	29	Yes	unspecified	yes	Negative	Primipara	1	0	0	0	0	Singleton	No																															Spontaneous	SVD	1	Other than ZMH
2024-02-14 22:17:40	2024-02-14 22:25:46	2015	32	Yes	unspecified	unspecified		Primipara Abortion	1	0	0	1	0	Singleton	No																															Spontaneous	SVD		ZMH
2024-02-14 22:31:08	2024-02-14 22:54:03	2015	22	Yes	unspecified	yes	Negative	Primipara	1	0	0	0	0	twins	No																															Spontaneous	C/S		Other than ZMH
2024-02-14 22:59:48	2024-02-14 23:07:08	2015	25	Yes	unspecified	yes	Negative	Primipara	1	0	0	0	0	Singleton	No																															Spontaneous	SVD	30	Other than ZMH
2024-02-15 19:22:35	2024-02-15 19:27:19	2015	29	Yes	unspecified	yes	Negative	Primipara	1	0	0	0	0	Singleton	No																															Unspeified	C/S		Other than ZMH
2024-02-15 19:27:46	2024-02-15 19:35:29	2015	22	Yes	unspecified	yes	Negative	Primipara	1	0	0	0	0	Singleton	No																															Spontaneous	SVD	18	ZMH
2024-02-15 19:36:22	2024-02-15 19:41:26	2015	21	Yes	unspecified	yes	Negative	Primipara	1	0	0	0	0	Singleton	No																															Spontaneous	SVD	4	ZMH
2024-02-15 19:41:35	2024-02-15 19:49:31	2015	23	Yes	unspecified	yes	Negative	Primipara	1	0	0	0	0	Singleton	No																															Spontaneous	SVD		ZMH
2024-02-15 20:21:51	2024-02-15 20:27:36	2015	28	Yes	unspecified	yes	Negative	multi para	0	1	0	0	0	twins	No																															Spontaneous	SVD	11	ZMH
2024-02-15 20:27:57	2024-02-15 20:33:08	2015	18	Yes	unspecified	yes	Negative	Primipara	1	0	0	0	0	Singleton	No																															Spontaneous	SVD		ZMH
2024-02-15 20:40:41	2024-02-15 20:46:22	2015	30	Yes	unspecified	yes	Negative	Primipara	1	0	0	0	0	Singleton	No																															Spontaneous	SVD	528	ZMH
2024-02-15 20:53:08	2024-02-15 20:58:33	2015	35	Yes	unspecified	yes	Negative	multi para	0	1	0	0	0	Singleton	No																															Spontaneous	SVD		ZMH
2024-02-15 22:17:20	2024-02-15 22:22:03	2015	35	Yes	unspecified	yes	Negative	multi para	0	1	0	0	0	Singleton	No																															Induced	C/S		ZMH
2024-02-15 22:22:17	2024-02-15 22:27:18	2015	23	Yes	unspecified	yes	Negative	Primipara	1	0	0	0	0	Singleton	No																															Elective C/S	C/S	1008	ZMH
2024-02-14 16:37:26	2024-02-14 19:30:38	2015	18	Yes	unspecified	yes	Negative	multi para	0	1	0	0	0	Singleton	No																															Unspeified	C/S	7	ZMH
2024-02-14 19:30:52	2024-02-14 20:09:05	2015	28	Yes	unspecified	yes	Negative	multi para	0	1	0	0	0	Singleton	Yes	Obstetric	1	0	Others	0	0	0	0	0	0	0	0	0	0	0	0	0	1	Placenta previa												Unspeified	C/S		ZMH
2024-02-14 20:09:20	2024-02-14 21:12:15	2015	31	Yes	unspecified	yes	Negative	Primipara	1	0	0	0	0	Singleton	No																															Unspeified	C/S		ZMH
2024-02-14 21:12:26	2024-02-14 21:32:38	2015	23	Yes	unspecified	yes	Negative	Primipara	1	0	0	0	0	Singleton	No																															Unspeified	C/S		ZMH
2024-02-14 21:22:54	2024-02-14 21:31:05	2015	35	Yes	unspecified	yes	Negative	multi para	0	1	0	0	0	Singleton	No																															Unspeified	C/S	3	ZMH
2024-02-14 21:33:26	2024-02-14 21:55:49	2015	38	Yes	unspecified	yes	Negative	Primipara	1	0	0	0	0	Singleton	No																															Unspeified	C/S	1	ZMH
2024-02-14 21:56:13	2024-02-14 22:02:38	2015	27	Yes	unspecified	yes	Negative	Primipara	1	0	0	0	0	Singleton	No																															Unspeified	C/S	8	ZMH
2024-02-14 22:03:27	2024-02-14 22:14:08	2015		Unspecified		unspecified		multi para	0	1	0	0	0	Singleton	Yes	Obstetric	1	0	Anti partum hemorrhage	0	0	0	0	1	0	0	0	0	0	0	0	0	0													Unspeified	C/S		Other than ZMH
2024-02-14 22:14:29	2024-02-14 22:33:49	2015	28	Yes	unspecified	yes	Negative	multi para	0	1	0	0	0	Singleton	No																															Unspeified	SVD	0	ZMH
2024-02-14 22:34:06	2024-02-14 22:53:07	2015	35	Unspecified		unspecified		multi para	0	1	0	0	0	twins	Yes	Obstetric	1	0	Multiple pregnancy	0	0	0	0	0	0	0	0	1	0	0	0	0	0													Unspeified	SVD		Other than ZMH
2024-02-14 22:53:52	2024-02-14 23:18:43	2015	25	Yes	unspecified	yes	Negative	Primipara	1	0	0	0	0	Singleton	No																															Unspeified	SVD	72	ZMH
2024-02-14 23:18:56	2024-02-15 00:51:48	2015	25	Yes	unspecified	yes	Negative	Primipara	1	0	0	0	0	Singleton	No																															Unspeified	C/S		ZMH
2024-02-14 23:48:30	2024-02-15 00:23:02	2015	33	Yes	unspecified	yes	Negative	Primipara	1	0	0	0	0	Singleton	No																															Unspeified	C/S	2	ZMH
2024-02-15 00:23:12	2024-02-15 00:29:01	2015	26	Yes	unspecified	yes	Negative	Primipara	1	0	0	0	0	twins	Yes	Obstetric	1	0	Multiple pregnancy	0	0	0	0	0	0	0	0	1	0	0	0	0	0													Unspeified	C/S	14	ZMH
2024-02-15 00:30:29	2024-02-15 00:37:32	2015	36	Yes	unspecified	yes	Negative	multi para	0	1	0	0	0	Singleton	No																															Unspeified	SVD	0	ZMH
2024-02-15 00:37:43	2024-02-15 00:50:24	2015	25	Yes	4	yes	Negative	Primipara	1	0	0	0	0	Singleton	No																															Unspeified	SVD		Other than ZMH
2024-02-15 00:52:01	2024-02-15 01:00:40	2015	18	Yes	4	yes	Negative	Primipara	1	0	0	0	0	Singleton	No																															Unspeified	SVD	3	Other than ZMH
2024-02-15 01:00:48	2024-02-15 01:07:27	2015	24	Yes	unspecified	yes	Negative	Primipara	1	0	0	0	0	Singleton	No																															Unspeified	C/S	6	ZMH
2024-02-15 01:07:30	2024-02-15 01:14:14	2015	22	Yes	unspecified	yes	Negative	multi para	0	1	0	0	0	Singleton	No																															Unspeified	SVD	0	Other than ZMH
2024-02-15 01:14:27	2024-02-15 01:28:48	2015	27	Unspecified		yes	Negative	Primipara	1	0	0	0	0	Singleton	No																															Unspeified	SVD	34	ZMH
2024-02-15 01:29:08	2024-02-15 01:48:40	2015	21	Unspecified		unspecified		Primipara	1	0	0	0	0	Singleton	No																															Unspeified	SVD	12	Other than ZMH
2024-02-15 01:48:57	2024-02-15 01:56:22	2015	24	Yes	unspecified	yes	Negative	Primipara	1	0	0	0	0	Singleton	No																															Unspeified	C/S	12	ZMH
2024-02-15 01:56:37	2024-02-15 02:04:20	2015	40	Yes	unspecified	yes	Negative	multi para	0	1	0	0	0	Singleton	No																															Unspeified	SVD	12	ZMH
2024-02-15 02:04:33	2024-02-15 02:12:12	2015		Unspecified		unspecified		Primipara	1	0	0	0	0	Singleton	No																															Unspeified	SVD		Other than ZMH
2024-02-15 02:12:45	2024-02-15 02:20:25	2015	19	No		yes	Negative	Primipara	1	0	0	0	0	Singleton	Yes	Medical	0	1																	Hypertension	1	0	0	0	0	0	0	0	0		Unspeified	C/S	0	ZMH
2024-02-15 02:20:34	2024-02-15 07:29:25	2015		Unspecified		yes	Negative	multi para	0	1	0	0	0	Singleton	No																															Unspeified	SVD		ZMH
2024-02-15 07:29:32	2024-02-15 07:49:43	2015	31	Unspecified		yes	Negative	multi para	0	1	0	0	0	Singleton	Yes	Obstetric	1	0	Previous C/S Anti partum hemorrhage	0	0	0	1	1	0	0	0	0	0	0	0	0	0													Unspeified	C/S	312	ZMH
2024-02-15 07:49:58	2024-02-15 08:05:24	2015	30	Yes	unspecified	yes	Negative	Primipara	1	0	0	0	0	Singleton	No																															Unspeified	C/S	0	ZMH
2024-02-15 08:05:33	2024-02-15 08:13:33	2015	18	Unspecified		unspecified		Primipara	1	0	0	0	0	Singleton	No																															Unspeified	SVD		Other than ZMH
2024-02-17 11:50:53	2024-02-17 11:59:18	2015	28	Yes	unspecified	yes	Negative	Primipara	1	0	0	0	0	Singleton	No																															Unspeified	C/S		ZMH
2024-02-17 12:01:17	2024-02-17 12:10:34	2015	30	Yes	unspecified	unspecified		multi para	0	1	0	0	0	Singleton	No																															Unspeified	SVD		ZMH
2024-02-17 12:13:44	2024-02-17 12:19:50	2015	30	Yes	unspecified	yes	Negative	multi para Abortion	0	1	0	1	0	Singleton	Yes	Obstetric	1	0	Preeclamsia	0	0	0	0	0	0	0	0	0	1	0	0	0	0													Unspeified	C/S		ZMH
2024-02-17 12:21:15	2024-02-17 12:31:54	2015	35	Yes	unspecified	yes	Negative	Primipara	1	0	0	0	0	Singleton	Yes	Obstetric	1	0	Others	0	0	0	0	0	0	0	0	0	0	0	0	0	1	MSAF												Unspeified	C/S	11	ZMH
2024-02-17 12:32:34	2024-02-17 12:42:44	2015	34	Yes	unspecified	yes	Negative	multi para	0	1	0	0	0	Singleton	Yes	Obstetric	1	0	PROM	0	1	0	0	0	0	0	0	0	0	0	0	0	0													Unspeified	C/S	18	ZMH
2024-02-17 12:49:29	2024-02-17 13:09:55	2015	35	Yes	unspecified	yes	Negative	multi para	0	1	0	0	0	Singleton	Yes	Obstetric	1	0	PROM	0	1	0	0	0	0	0	0	0	0	0	0	0	0													Unspeified	C/S	168	ZMH
2024-02-17 13:11:31	2024-02-17 13:31:33	2015	37	Yes	unspecified	yes	Negative	multi para	0	1	0	0	0	Singleton	Yes	Medical	0	1																	Others	0	0	0	0	0	0	0	1	1	Hepatitis B	Unspeified	SVD		ZMH
2024-02-17 13:35:02	2024-02-17 13:46:20	724920	34	Yes	unspecified	yes	Negative	multi para Abortion	0	1	0	1	0	Singleton	Yes	Obstetric	1	0	Prenancy related hypertension	0	0	0	0	0	0	0	0	0	0	1	0	0	0													Unspeified	C/S		ZMH
2024-02-17 13:47:07	2024-02-17 13:58:36	2015	25	Yes	unspecified	yes	Negative	Primipara	1	0	0	0	0	Singleton	Yes	Obstetric	1	0	Others	0	0	0	0	0	0	0	0	0	0	0	0	0	1	MSAF												Unspeified	C/S	2	ZMH
2024-02-17 13:58:58	2024-02-17 14:25:57	2015	38	Yes	unspecified	yes	Negative	multi para	0	1	0	0	0	Singleton	Yes	Medical	0	1																	Others	0	0	0	0	0	0	0	0	1	AKI + PE	Unspeified	C/S		ZMH
2024-02-17 14:32:53	2024-02-17 14:37:52	2013	33	Yes	unspecified	yes	Negative	multi para	0	1	0	0	0	Singleton	Yes	Obstetric	1	0	Others	0	0	0	0	0	0	0	0	0	0	0	0	0	1	MSAF												Unspeified	C/S		ZMH
2024-02-17 22:52:18	2024-02-17 22:57:29	2015	21	Yes	unspecified	yes	Negative	Primipara	1	0	0	0	0	Singleton	No																															Spontaneous	C/S		ZMH
2024-02-17 22:57:38	2024-02-17 23:05:32	2015	20	Yes	unspecified	unspecified		Primipara	1	0	0	0	0	Singleton	No																															Spontaneous	SVD		Other than ZMH
2024-02-17 23:06:09	2024-02-17 23:19:36	2015	25	Yes	4	yes	Negative	multi para	0	1	0	0	0	Singleton	Yes	Obstetric	1	0	PROM	0	1	0	0	0	0	0	0	0	0	0	0	0	0													Spontaneous	SVD	15	ZMH
2024-02-17 23:19:50	2024-02-17 23:24:41	2015	19	Yes	unspecified	unspecified		Primipara	1	0	0	0	0	Singleton	No																															Spontaneous	SVD		Other than ZMH
2024-02-17 23:24:49	2024-02-17 23:30:58	2015	29	Yes	4	yes	Negative	multi para	0	1	0	0	0	Singleton	No																															Spontaneous	SVD		Other than ZMH
2024-02-17 23:31:05	2024-02-17 23:37:10	2015	29	Yes	unspecified	yes	Negative	Primipara	1	0	0	0	0	Singleton	No																															Spontaneous	SVD		Other than ZMH
2024-02-17 23:37:16	2024-02-17 23:44:38	2015	20	Yes	unspecified	yes	Negative	Unspecified	0	0	0	0	1	Singleton	No																															Spontaneous	SVD		Other than ZMH
2024-02-17 23:44:45	2024-02-17 23:51:37	2015	25	Yes	unspecified	yes	Negative	Primipara	1	0	0	0	0	Singleton	No																															Spontaneous	SVD	1	Other than ZMH
2024-02-17 23:51:45	2024-02-17 23:58:37	2014	30	Yes	4	yes	Negative	multi para	0	1	0	0	0	Singleton	Yes	Medical	0	1																	Diabetes	0	0	1	0	0	0	0	0	0		Spontaneous	C/S		ZMH
2024-02-17 23:58:48	2024-02-18 00:05:02	2015	39	Yes	unspecified	yes	Negative	multi para	0	1	0	0	0	Singleton	No																															Spontaneous	SVD	1	ZMH
2024-02-18 00:05:19	2024-02-18 00:09:37	2015	25	Yes	unspecified	yes	Negative	multi para	0	1	0	0	0	Singleton	No																															Spontaneous	SVD		ZMH
2024-02-18 00:09:46	2024-02-18 00:15:08	2015	27	Yes	unspecified	yes	Negative	Primipara	1	0	0	0	0	Singleton	No																															Spontaneous	SVD	1	ZMH
2024-02-18 00:15:14	2024-02-18 00:22:04	2014	30	Yes	unspecified	yes	Negative	Primipara	1	0	0	0	0	Singleton	No																															Spontaneous	Assissted vaginal		Other than ZMH
2024-02-17 14:44:48	2024-02-17 15:07:17	2013	30	Yes	unspecified	yes	Negative	multi para Abortion	0	1	0	1	0	twins	No																															Spontaneous	SVD		ZMH
2024-02-17 15:18:29	2024-02-17 15:49:34	2013	25	Yes	unspecified	yes	Negative	Primipara	1	0	0	0	0	Singleton	No																															Unspeified	C/S		ZMH
2024-02-18 14:55:06	2024-02-18 15:12:31	2013	25	Yes	unspecified	unspecified		Primipara	1	0	0	0	0	Singleton	No																															Unspeified	SVD		Other than ZMH
2024-02-18 15:15:04	2024-02-18 15:30:26	2013	25	Yes	unspecified	yes	Negative	Primipara	1	0	0	0	0	Singleton	No																															Unspeified	Assissted vaginal		ZMH
2024-02-16 22:26:52	2024-02-17 07:22:18	2015	22	Yes	unspecified	yes	Negative	Primipara	1	0	0	0	0	Singleton	No																															Unspeified	C/S		ZMH
2024-02-17 07:22:21	2024-02-17 09:36:57	2015	33	Yes	unspecified	yes	Negative	Primipara	1	0	0	0	0	Singleton	No																															Unspeified	Assissted vaginal	1	Other than ZMH
2024-02-17 09:37:11	2024-02-17 09:44:35	2015	24	Unspecified		yes	Negative	Primipara	1	0	0	0	0	Singleton	No																															Unspeified	C/S	6	ZMH
2024-02-17 09:44:46	2024-02-17 10:07:22	2015	28	Yes	unspecified	yes	Negative	Primipara	1	0	0	0	0	Singleton	Yes	Obstetric	1	0	Preeclamsia	0	0	0	0	0	0	0	0	0	1	0	0	0	0													Unspeified	C/S		ZMH
2024-02-17 10:07:26	2024-02-18 00:18:07	2015	20	Yes	unspecified	unspecified		Primipara	1	0	0	0	0	Singleton	No																															Unspeified	SVD		Other than ZMH
2024-02-18 00:18:18	2024-02-18 00:28:28	2015	30	Unspecified		yes	Negative	Primipara	1	0	0	0	0	Singleton	No																															Unspeified	SVD	26	ZMH
2024-02-18 00:28:43	2024-02-18 00:34:14	2015	28	Yes	unspecified	yes	Negative	multi para	0	1	0	0	0	Singleton	No																															Unspeified	SVD	1	ZMH
2024-02-18 00:34:31	2024-02-18 00:46:31	2015		Unspecified		unspecified		Unspecified	0	0	0	0	1	Singleton	No																															Unspeified	SVD		Other than ZMH
2024-02-18 12:23:41	2024-02-18 12:39:57	2015	28	Yes	unspecified	yes	Unspecified	Primipara	1	0	0	0	0	Singleton	No																															Unspeified	SVD	0	ZMH
2024-02-18 12:40:08	2024-02-18 12:53:36	2015	33	Yes	4	yes	Negative	Primipara	1	0	0	0	0	Singleton	No																															Unspeified	SVD		Other than ZMH
2024-02-18 12:53:50	2024-02-18 13:12:17	2015	25	Unspecified		yes	Negative	Primipara	1	0	0	0	0	Singleton	No																															Unspeified	C/S	8	ZMH
2024-02-18 13:12:39	2024-02-18 13:25:58	2015	20	Yes	unspecified	yes	Negative	Primipara	1	0	0	0	0	Singleton	No																															Unspeified	SVD	7	ZMH
2024-02-18 13:26:32	2024-02-18 15:03:01	2015	31	Yes	unspecified	yes	Negative	Primipara	1	0	0	0	0	Singleton	No																															Unspeified	C/S	20	ZMH
2024-02-18 15:03:10	2024-02-18 15:42:13	2015	27	Unspecified		yes	Negative	Primipara	1	0	0	0	0	Singleton	No																															Unspeified	SVD	2	ZMH
2024-02-18 15:42:15	2024-02-18 15:48:43	2015	35	Yes	unspecified	yes	Negative	multi para	0	1	0	0	0	Singleton	No																															Unspeified	SVD	21	ZMH
2024-02-18 15:48:50	2024-02-18 15:56:03	2015	25	No		no		Primipara	1	0	0	0	0	twins	No																															Spontaneous	SVD		ZMH
2024-02-18 15:56:18	2024-02-18 16:01:15	2015	22	Yes	unspecified	yes	Negative	Primipara	1	0	0	0	0	Singleton	No																															Unspeified	SVD	16	ZMH
2024-02-18 16:01:29	2024-02-18 16:44:28	2015	25	Yes	unspecified	yes	Negative	Primipara	1	0	0	0	0	twins	No																															Unspeified	Assissted vaginal	6	ZMH
2024-02-18 16:45:05	2024-02-18 16:58:13	2015	36	Unspecified		yes	Negative	multi para	0	1	0	0	0	Singleton	No																															Unspeified	SVD	1	Other than ZMH
2024-02-18 16:58:27	2024-02-18 17:04:07	2015	23	Yes	unspecified	yes	Negative	Primipara	1	0	0	0	0	Singleton	No																															Unspeified	SVD	43	ZMH
2024-02-18 17:04:22	2024-02-18 17:08:22	2015	27	Yes	unspecified	yes	Negative	Primipara	1	0	0	0	0	Singleton	No																															Unspeified	SVD	48	ZMH
2024-02-18 17:08:33	2024-02-18 17:27:40	2015	33	Yes	unspecified	yes	Negative	Primipara	1	0	0	0	0	Singleton	Yes	Obstetric	1	0	Previous C/S	0	0	0	1	0	0	0	0	0	0	0	0	0	0													Unspeified	C/S		Other than ZMH
2024-02-18 17:27:49	2024-02-18 17:38:09	2015	25	Yes	unspecified	unspecified		Primipara	1	0	0	0	0	triplets	No																															Unspeified	C/S		ZMH
2024-02-18 17:38:59	2024-02-18 17:57:22	2015	33	Yes	unspecified	yes	Negative	Primipara	1	0	0	0	0	Singleton	Yes	Obstetric	1	0	Abortion	1	0	0	0	0	0	0	0	0	0	0	0	0	0													Unspeified	C/S	2	ZMH
2024-02-18 17:58:31	2024-02-18 18:14:09	2015	20	Yes	unspecified	yes	Negative	Primipara	1	0	0	0	0	Singleton	No																															Unspeified	C/S		ZMH
2024-02-18 18:14:27	2024-02-18 18:23:24	2015	37	Yes	unspecified	yes	Negative	multi para	0	1	0	0	0	Singleton	No																															Unspeified	SVD	3	ZMH
2024-02-18 18:23:28	2024-02-18 18:50:37	2015	31	Yes	unspecified	yes	Negative	Primipara	1	0	0	0	0	triplets	No																															Unspeified	SVD	0	ZMH
2024-02-18 18:50:53	2024-02-18 18:56:54	2015	29	Yes	unspecified	yes	Negative	Primipara	1	0	0	0	0	Singleton	No																															Unspeified	SVD	26	ZMH
2024-02-18 18:57:25	2024-02-18 19:11:12	2015	40	Yes	unspecified	yes	Negative	multi para	0	1	0	0	0	Singleton	Yes	Obstetric	1	0	Previous C/S Others	0	0	0	1	0	0	0	0	0	0	0	0	0	1	Gestational Diabetes												Unspeified	C/S		ZMH
2024-02-18 19:11:33	2024-02-19 09:12:07	2015	27	Yes	unspecified	yes	Negative	Primipara	1	0	0	0	0	Singleton	No																															Unspeified	C/S	72	ZMH
2024-02-19 14:37:24	2024-02-19 14:45:25	2015	21	Yes	unspecified	unspecified		Primipara	1	0	0	0	0	Singleton	No																															Unspeified	SVD		Other than ZMH
2024-02-19 14:48:30	2024-02-19 14:56:51	2015	30	Yes	unspecified	yes	Unspecified	Primipara	1	0	0	0	0	Singleton	Yes	Obstetric	1	0	PROM	0	1	0	0	0	0	0	0	0	0	0	0	0	0													Unspeified	SVD	360	ZMH
2024-02-19 14:56:58	2024-02-19 15:05:15	2015	26	Yes	unspecified	yes	Negative	Primipara	1	0	0	0	0	Singleton	No																															Induced	SVD		ZMH
2024-02-19 15:09:47	2024-02-19 15:20:28	2015	20	Yes	unspecified	yes	Negative	Primipara	1	0	0	0	0	Singleton	No																															Unspeified	SVD	1	ZMH
2024-02-19 15:21:29	2024-02-19 15:25:36	2015	20	Yes	unspecified	yes	Negative	Primipara	1	0	0	0	0	Singleton	No																															Induced	SVD		ZMH
2024-02-19 15:27:27	2024-02-19 15:31:37	2014	30	Yes	unspecified	unspecified		Primipara	1	0	0	0	0	twins	No																															Unspeified	SVD	2	ZMH
2024-02-19 15:38:05	2024-02-19 15:43:33	2014	28	Yes	unspecified	yes	Negative	multi para	0	1	0	0	0	Singleton	No																															Spontaneous	SVD		ZMH
2024-02-19 15:58:07	2024-02-19 16:16:00	2014		Yes	unspecified	unspecified		Primipara	1	0	0	0	0	Singleton	Yes	Obstetric	1	0	Chorioamnionitis	0	0	0	0	0	0	1	0	0	0	0	0	0	0													Unspeified	SVD		Other than ZMH
2024-02-19 21:52:47	2024-02-19 22:07:16	2013	39	Unspecified		yes	Negative	Unspecified	0	0	0	0	1	triplets	Yes	Obstetric	1	0	Prenancy related hypertension	0	0	0	0	0	0	0	0	0	0	1	0	0	0													Elective C/S	C/S		Other than ZMH
2024-02-19 22:07:49	2024-02-19 22:16:26	2015	32	Unspecified		unspecified		multi para	0	1	0	0	0	Singleton	No																															Unspeified	SVD		Other than ZMH
2024-02-19 22:16:48	2024-02-19 22:22:15	2015	27	Unspecified		yes	Negative	multi para	0	1	0	0	0	Singleton	No																															Unspeified	SVD	5	ZMH
2024-02-19 22:22:25	2024-02-19 22:30:06	2015	26	Unspecified		yes	Negative	Primipara	1	0	0	0	0	Singleton	No																															Unspeified	SVD	4	ZMH
2024-02-19 22:30:44	2024-02-19 22:49:45	2015	25	Unspecified		unspecified		Primipara	1	0	0	0	0	twins	No																															Unspeified	C/S		Other than ZMH
2024-02-19 22:49:52	2024-02-20 07:27:50	2015	23	Unspecified		yes	Negative	Unspecified Primipara	1	0	0	0	1	Singleton	No																															Unspeified	C/S	24	ZMH
2024-02-19 22:58:12	2024-02-19 23:06:31	2015	22	Unspecified		unspecified		Primipara	1	0	0	0	0	Singleton	No																															Unspeified	C/S	0	ZMH
2024-02-19 23:06:42	2024-02-19 23:15:50	2015	28	Unspecified		yes	Negative	Primipara	1	0	0	0	0	Singleton	Yes	Medical	0	1																	Seiure disorder	0	0	0	0	0	0	1	0	0		Unspeified	Assissted vaginal	36	ZMH
2024-02-19 23:15:54	2024-02-19 23:40:21	2015	32	Yes	unspecified	yes	Negative	Primipara	1	0	0	0	0	Singleton	Yes	Obstetric	1	0	Preeclamsia	0	0	0	0	0	0	0	0	0	1	0	0	0	0													Unspeified	SVD	0	ZMH
2024-02-19 23:40:26	2024-02-20 00:04:32	2015	43	Yes	unspecified	yes	Negative	Primipara	1	0	0	0	0	Singleton	Yes	Obstetric	1	0	PROM	0	1	0	0	0	0	0	0	0	0	0	0	0	0													Unspeified	SVD	360	ZMH
2024-02-20 00:05:01	2024-02-20 00:14:36	2015	23	Unspecified		yes	Negative	Primipara	1	0	0	0	0	Singleton	No																															Unspeified	SVD		ZMH
2024-02-20 00:14:40	2024-02-20 00:25:55	2015	18	Yes	unspecified	yes	Negative	Primipara	1	0	0	0	0	Singleton	No																															Unspeified	SVD	0	ZMH
2024-02-20 00:25:59	2024-02-20 00:34:44	2015	30	Yes	unspecified	yes	Negative	multi para	0	1	0	0	0	Singleton	No																															Unspeified	C/S	30	ZMH
2024-02-20 00:34:48	2024-02-20 00:40:19	2015	28	Yes	unspecified	yes	Negative	Primipara	1	0	0	0	0	Singleton	Yes	Obstetric	1	0	Abortion Preeclamsia	1	0	0	0	0	0	0	0	0	1	0	0	0	0													Unspeified	C/S		ZMH
2024-02-20 00:40:32	2024-02-20 00:46:59	2015	31	Yes	unspecified	yes	Negative	Primipara	1	0	0	0	0	Singleton	No																															Unspeified	SVD		Other than ZMH
2024-02-20 00:47:33	2024-02-20 00:52:01	2015	25	Yes	unspecified	yes	Negative	Primipara	1	0	0	0	0	Singleton	No																															Unspeified	C/S	3	ZMH
2024-02-20 00:52:14	2024-02-20 00:59:02	2015	37	Unspecified		yes	Negative	multi para	0	1	0	0	0	Singleton	Yes	Obstetric	1	0	Previous C/S	0	0	0	1	0	0	0	0	0	0	0	0	0	0													Unspeified	C/S		ZMH
2024-02-20 00:59:05	2024-02-20 01:03:31	2015	35	Yes	unspecified	yes	Negative	multi para	0	1	0	0	0	Singleton	No																															Unspeified	C/S		ZMH
2024-02-20 07:20:56	2024-02-20 07:28:47	2018	24	Yes	unspecified	yes	Negative	Primipara	1	0	0	0	0	Singleton	No																															Unspeified	SVD	8	ZMH
2024-02-20 07:28:54	2024-02-20 07:37:05	2015	21	Yes	unspecified	yes	Negative	Primipara	1	0	0	0	0	Singleton	No																															Unspeified	SVD	1	ZMH
2024-02-20 15:27:46	2024-02-20 15:35:01	2013	25	Yes	unspecified	no		Primipara	1	0	0	0	0	Singleton	No																															Spontaneous	SVD	72	ZMH
2024-02-20 15:37:16	2024-02-20 15:43:42	2013	20	Yes	unspecified	yes	Negative	Primipara	1	0	0	0	0	twins	No																															Spontaneous	SVD	1	ZMH
2024-02-20 15:45:07	2024-02-20 15:49:51	2014	20	Yes	unspecified	yes	Negative	Primipara	1	0	0	0	0	Singleton	No																															Spontaneous	SVD		ZMH
2024-02-20 15:50:19	2024-02-20 15:57:23	2014	30	Yes	unspecified	yes	Negative	multi para	0	1	0	0	0	Singleton	No																															Spontaneous	C/S	1	ZMH
2024-02-20 15:57:54	2024-02-20 16:06:00	2014	28	Yes	unspecified	yes	Negative	Primipara	1	0	0	0	0	Singleton	No																															Spontaneous	SVD		Other than ZMH
2024-02-20 16:06:16	2024-02-20 16:15:15	2014	28	Yes	unspecified	yes	Negative	multi para	0	1	0	0	0	Singleton	No																															Spontaneous	SVD		Other than ZMH
2024-02-20 16:15:58	2024-02-20 16:20:42	2013	20	Unspecified		unspecified		Primipara	1	0	0	0	0	Singleton	No																															Spontaneous	C/S		ZMH
2024-02-20 16:21:13	2024-02-20 16:25:52	2013	27	Yes	unspecified	yes	Negative	multi para	0	1	0	0	0	Singleton	Yes	Obstetric	1	0	Preeclamsia	0	0	0	0	0	0	0	0	0	1	0	0	0	0													Spontaneous	C/S		ZMH
2024-02-20 16:26:21	2024-02-20 16:32:37	2013	22	Yes	unspecified	yes	Negative	Primipara	1	0	0	0	0	Singleton	Yes	Obstetric	1	0	Preeclamsia	0	0	0	0	0	0	0	0	0	1	0	0	0	0													Spontaneous	C/S		ZMH
2024-02-20 16:32:51	2024-02-20 16:37:28	2013	28	Yes	unspecified	yes	Negative	multi para	0	1	0	0	0	Singleton	No																															Spontaneous	SVD	48	ZMH
2024-02-19 20:24:14	2024-02-19 22:34:59	2015	27	Yes	unspecified	yes	Negative	multi para	0	1	0	0	0	Singleton	No																															Spontaneous	SVD	1	Other than ZMH
2024-02-19 20:29:45	2024-02-19 22:37:27	2015	20	Yes	unspecified	unspecified		Primipara	1	0	0	0	0	twins	No																															Spontaneous	SVD		Other than ZMH
2024-02-19 20:47:36	2024-02-19 22:37:04	2015	17	Yes	unspecified	yes	Negative	Primipara	1	0	0	0	0	Singleton	No																															Spontaneous	SVD	26	ZMH
2024-02-19 20:55:42	2024-02-19 22:36:46	2015	29	Yes	unspecified	yes	Negative	multi para	0	1	0	0	0	Singleton	No																															Spontaneous	C/S	12	ZMH
2024-02-19 21:09:14	2024-02-19 22:36:28	2015	38	Yes	unspecified	yes	positive	multi para	0	1	0	0	0	Singleton	Yes	Medical	0	1																	HIV	0	1	0	0	0	0	0	0	0		Spontaneous	SVD	90	ZMH
2024-02-19 21:37:36	2024-02-19 22:36:14	2015	24	Yes	unspecified	unspecified		Primipara	1	0	0	0	0	Singleton	No																															Spontaneous	SVD	10	Other than ZMH
2024-02-19 21:46:47	2024-02-19 22:35:55	2015	22	Yes	unspecified	yes	positive	multi para	0	1	0	0	0	Singleton	Yes	Medical	0	1																	HIV	0	1	0	0	0	0	0	0	0		Spontaneous	C/S	72	ZMH
2024-02-19 22:04:08	2024-02-19 22:35:36	2015	25	Yes	unspecified	yes	Negative	Primipara	1	0	0	0	0	Singleton	No																															Induced	SVD	7	Other than ZMH
2024-02-20 21:47:35	2024-02-20 21:57:50	2015		Yes	unspecified	unspecified		multi para	0	1	0	0	0	twins	No																															Spontaneous	SVD		Other than ZMH
2024-02-20 22:01:55	2024-02-20 22:10:21	2015		Yes	unspecified	yes	Negative	Primipara	1	0	0	0	0	twins	No																															Spontaneous	C/S		Other than ZMH
2024-02-20 22:15:16	2024-02-20 22:21:58	2015	33	Yes	unspecified	yes	Negative	multi para	0	1	0	0	0	Singleton	No																															Spontaneous	SVD	3	ZMH
2024-02-20 22:26:45	2024-02-20 22:35:59	2015	28	Yes	unspecified	no		Primipara	1	0	0	0	0	Singleton	Yes	Obstetric	1	0	Preeclamsia	0	0	0	0	0	0	0	0	0	1	0	0	0	0													Elective C/S	C/S		ZMH
2024-02-20 11:55:33	2024-02-20 12:30:28	2015	26	Yes	unspecified	yes	Negative	Primipara	1	0	0	0	0	Singleton	No																															Unspeified	C/S		ZMH
2024-02-20 12:30:41	2024-02-20 15:31:02	2013	18	Yes	unspecified	unspecified		Primipara	1	0	0	0	0	Singleton	No																															Unspeified	SVD		Other than ZMH
2024-02-20 15:31:05	2024-02-20 15:42:09	2013	30	Yes	unspecified	yes	Negative	multi para	0	1	0	0	0	Singleton	No																															Unspeified	C/S	1	ZMH
2024-02-20 15:42:41	2024-02-21 08:06:23	2013	18	Yes	unspecified	yes	Negative	Primipara	1	0	0	0	0	Singleton	No																															Unspeified	C/S		Other than ZMH
2024-02-21 08:06:34	2024-02-21 08:46:57	2013	25	Yes	unspecified	yes	Negative	Primipara	1	0	0	0	0	Singleton	No																															Unspeified	SVD	3	ZMH
2024-02-21 08:47:02	2024-02-21 09:16:18	2013	32	Yes	unspecified	yes	Negative	Primipara	1	0	0	0	0	twins	No																															Unspeified	SVD	10	ZMH
2024-02-21 09:16:22	2024-02-21 09:41:58	2013	21	Yes	unspecified	yes	Negative	Primipara	1	0	0	0	0	twins	No																															Spontaneous	SVD		Other than ZMH
2024-02-21 09:42:01	2024-02-21 10:15:17	2013	28	Yes	unspecified	yes	Negative	multi para	0	1	0	0	0	Singleton	Yes	Obstetric Medical	1	1	Previous C/S	0	0	0	1	0	0	0	0	0	0	0	0	0	0		Diabetes	0	0	1	0	0	0	0	0	0		Unspeified	C/S		ZMH
2024-02-21 10:15:22	2024-02-21 10:28:15	2013	23	Yes	unspecified	yes	Negative	multi para	0	1	0	0	0	Singleton	Yes	Obstetric	1	0	Cephalopelvic disproportion	0	0	0	0	0	0	0	1	0	0	0	0	0	0													Unspeified	C/S		ZMH
2024-02-21 10:29:01	2024-02-21 10:40:02	2013	20	Yes	unspecified	unspecified		Primipara	1	0	0	0	0	Singleton	No																															Unspeified	SVD		Other than ZMH
2024-02-21 10:40:06	2024-02-21 10:46:38	2013	23	Yes	4	yes	Negative	Primipara	1	0	0	0	0	Singleton	No																															Unspeified	SVD		ZMH
2024-02-21 10:46:41	2024-02-21 11:00:34	2013	29	Yes	unspecified	yes	Negative	Primipara	1	0	0	0	0	Singleton	No																															Unspeified	C/S		Other than ZMH
2024-02-21 11:00:37	2024-02-21 11:06:41	2013	22	Yes	unspecified	yes	Negative	Primipara	1	0	0	0	0	Singleton	No																															Unspeified	SVD		Other than ZMH
2024-02-21 11:06:52	2024-02-21 11:12:08	2013	29	Yes	unspecified	yes	Negative	Primipara	1	0	0	0	0	Singleton	No																															Unspeified	C/S		ZMH
2024-02-21 11:12:10	2024-02-21 11:16:59	2013	20	Yes	unspecified	yes	Negative	Primipara	1	0	0	0	0	Singleton	No																															Unspeified	SVD	26	ZMH
2024-02-21 11:17:02	2024-02-21 11:33:28	2013	30	Yes	unspecified	yes	Negative	Primipara	1	0	0	0	0	Singleton	No																															Unspeified	SVD		Other than ZMH
2024-02-21 11:33:40	2024-02-21 11:41:15	2013	21	Yes	unspecified	yes	Negative	Primipara	1	0	0	0	0	Singleton	No																															Unspeified	Assissted vaginal		Other than ZMH
2024-02-21 11:41:25	2024-02-21 11:50:15	2013	30	Yes	unspecified	yes	Negative	multi para	0	1	0	0	0	twins	Yes	Obstetric	1	0	Preeclamsia	0	0	0	0	0	0	0	0	0	1	0	0	0	0													Unspeified	C/S	1	ZMH
2024-02-21 20:12:12	2024-02-21 20:23:40	2015	25	Yes	unspecified	unspecified		multi para	0	1	0	0	0	Singleton	No																															Spontaneous	SVD		Other than ZMH
2024-02-21 20:25:02	2024-02-21 20:32:54	2015	23	Yes	unspecified	yes	Negative	Primipara	1	0	0	0	0	Singleton	No																															Spontaneous	C/S	3	ZMH
2024-02-21 20:38:54	2024-02-21 20:47:15	2015	39	Yes	unspecified	yes	Negative	multi para	0	1	0	0	0	Singleton	Yes	Medical	0	1																	Hypertension	1	0	0	0	0	0	0	0	0		Spontaneous	SVD	3	ZMH
2024-02-21 20:49:42	2024-02-21 20:56:31	2015	25	Yes	unspecified	unspecified		Abortion Primipara	1	0	0	1	0	Singleton	No																															Spontaneous	SVD		Other than ZMH
2024-02-21 20:57:03	2024-02-21 21:01:30	2015	25	Yes	unspecified	yes	Negative	Primipara	1	0	0	0	0	Singleton	No																															Spontaneous	SVD	1	ZMH
2024-02-21 21:05:36	2024-02-21 21:11:44	2015	25	Yes	unspecified	yes	Negative	multi para	0	1	0	0	0	Singleton	Yes	Medical	0	1																	Diabetes	0	0	1	0	0	0	0	0	0		Spontaneous	SVD	39	ZMH
2024-02-21 21:18:51	2024-02-21 21:23:27	2015	33	Yes	unspecified	yes	Negative	multi para	0	1	0	0	0	twins	No																															Spontaneous	C/S		ZMH
2024-02-21 21:24:49	2024-02-21 21:33:47	2015	28	Yes	unspecified	yes	Negative	multi para	0	1	0	0	0	Singleton	Yes	Obstetric	1	0	Preeclamsia	0	0	0	0	0	0	0	0	0	1	0	0	0	0													Elective C/S	C/S		ZMH
2024-02-21 11:50:18	2024-02-21 21:18:21	2013	29	Yes	unspecified	yes	Negative	multi para	0	1	0	0	0	Singleton	No																															Unspeified	C/S		ZMH
2024-02-21 21:18:43	2024-02-21 21:24:14	2013	30	Yes	unspecified	yes	Negative	Primipara	1	0	0	0	0	Singleton	No																															Unspeified	C/S	7	ZMH
2024-02-21 21:24:18	2024-02-21 21:44:12	2013	23	Yes	unspecified	yes	Negative	Primipara	1	0	0	0	0	Singleton	No																															Unspeified	SVD	28	Other than ZMH
2024-02-21 21:44:16	2024-02-21 22:09:44	2012	37	Yes	unspecified	yes	Negative	multi para	0	1	0	0	0	Singleton	No																															Unspeified	SVD		ZMH
2024-02-21 22:09:47	2024-02-21 22:14:32	2013	25	Yes	unspecified	yes	Negative	Primipara	1	0	0	0	0	Singleton	No																															Unspeified	SVD	4	ZMH
2024-02-21 22:15:09	2024-02-21 22:26:33	2013		Yes	unspecified	unspecified		Primipara	1	0	0	0	0	Singleton	No																															Unspeified	SVD		Other than ZMH
2024-02-21 22:26:36	2024-02-21 22:33:15	2013	23	Yes	unspecified	yes	Negative	Primipara	1	0	0	0	0	Singleton	No																															Unspeified	SVD	96	ZMH
2024-02-21 22:33:18	2024-02-21 22:37:29	2013	25	Yes	unspecified	yes	Negative	Primipara	1	0	0	0	0	Singleton	No																															Unspeified	SVD	1	Other than ZMH
2024-02-21 22:37:32	2024-02-22 07:24:17	2013	25	Yes	unspecified	yes	Negative	multi para	0	1	0	0	0	Singleton	No																															Unspeified	SVD	8	ZMH
2024-02-22 07:24:31	2024-02-22 07:35:01	2013	28	Yes	unspecified	yes	Negative	Primipara	1	0	0	0	0	Singleton	No																															Unspeified	C/S	6	ZMH
2024-02-22 07:35:15	2024-02-22 07:56:08	2013	28	Yes	unspecified	unspecified		Primipara	1	0	0	0	0	Singleton	No																															Unspeified	SVD		Other than ZMH
2024-02-22 18:16:55	2024-02-22 18:35:18	2013	27	Yes	unspecified	yes	Negative	Primipara	1	0	0	0	0	Singleton	No																															Unspeified	SVD		ZMH
2024-02-22 18:35:41	2024-02-22 18:52:36	2013	24	Yes	unspecified	yes	Negative	Primipara	1	0	0	0	0	Singleton	No																															Unspeified	SVD		Other than ZMH
2024-02-22 18:52:48	2024-02-22 19:10:48	2013	23	Yes	unspecified	yes	Negative	multi para	0	1	0	0	0	Singleton	No																															Unspeified	C/S		ZMH
2024-02-22 19:11:37	2024-02-22 20:22:31	2013	26	Yes	unspecified	yes	Negative	Primipara	1	0	0	0	0	Singleton	No																															Unspeified	SVD		ZMH
2024-02-22 21:36:01	2024-02-23 01:22:15	2013	27	Yes	unspecified	yes	Negative	Primipara	1	0	0	0	0	Singleton	No																															Unspeified	C/S	7	ZMH
2024-02-23 01:22:19	2024-02-23 01:36:43	2013	43	Yes	unspecified	yes	positive	multi para	0	1	0	0	0	Singleton	No																															Unspeified	SVD	72	ZMH
2024-02-23 01:36:53	2024-02-23 01:43:00	2013	25	Yes	unspecified	yes	positive	multi para	0	1	0	0	0	twins	Yes	Medical	0	1																	HIV	0	1	0	0	0	0	0	0	0		Unspeified	SVD	4	ZMH
2024-02-23 01:43:03	2024-02-23 01:48:32	2013	25	Yes	unspecified	yes	Negative	Primipara	1	0	0	0	0	Singleton	No																															Unspeified	SVD	12	ZMH
2024-02-23 01:48:35	2024-02-23 01:53:18	2013	26	Yes	unspecified	yes	Negative	Primipara	1	0	0	0	0	Singleton	No																															Unspeified	SVD		Other than ZMH
2024-02-23 01:53:22	2024-02-23 01:57:58	2013	22	Yes	unspecified	yes	Negative	Primipara	1	0	0	0	0	Singleton	No																															Unspeified	SVD		ZMH
2024-02-23 01:58:02	2024-02-23 02:11:19	2013	24	Yes	unspecified	yes	Negative	Primipara	1	0	0	0	0	Singleton	No																															Unspeified	SVD	10	ZMH
2024-02-23 02:11:23	2024-02-23 02:21:28	2013	37	Yes	unspecified	yes	Negative	multi para	0	1	0	0	0	Singleton	Yes	Medical Obstetric	1	1	Preeclamsia	0	0	0	0	0	0	0	0	0	1	0	0	0	0		Diabetes	0	0	1	0	0	0	0	0	0		Unspeified	C/S	30	ZMH
2024-02-23 02:21:32	2024-02-23 02:43:29	2013	25	Yes	unspecified	yes	Negative	multi para	0	1	0	0	0	Singleton	No																															Unspeified	C/S		ZMH
2024-02-23 02:43:32	2024-02-23 02:54:46	2013	20	Unspecified		yes	Negative	Primipara	1	0	0	0	0	Singleton	No																															Unspeified	Assissted vaginal	1	Other than ZMH
2024-02-23 02:54:50	2024-02-23 03:08:21	2013	27	Yes	unspecified	yes	Negative	Primipara	1	0	0	0	0	Singleton	No																															Unspeified	SVD		ZMH
2024-02-23 03:08:24	2024-02-23 03:13:18	2013	24	Yes	unspecified	yes	Negative	multi para	0	1	0	0	0	Singleton	Yes	Obstetric	1	0	Anti partum hemorrhage	0	0	0	0	1	0	0	0	0	0	0	0	0	0													Unspeified	C/S		ZMH
2024-02-23 03:13:27	2024-02-23 03:19:54	2013	32	Unspecified		unspecified		multi para	0	1	0	0	0	Singleton	No																															Unspeified	SVD		Other than ZMH
2024-02-23 03:19:57	2024-02-23 03:32:31	2013	25	Yes	unspecified	yes	Negative	Primipara	1	0	0	0	0	Singleton	No																															Unspeified	SVD	5	ZMH
2024-02-23 03:32:34	2024-02-23 03:46:06	2013	40	Yes	unspecified	yes	Negative	multi para	0	1	0	0	0	Singleton	No																															Unspeified	SVD		ZMH
2024-02-23 09:41:17	2024-02-23 09:54:16	2013	18	Yes	unspecified	yes	positive	Primipara	1	0	0	0	0	Singleton	Yes	Medical	0	1																	HIV	0	1	0	0	0	0	0	0	0		Unspeified	SVD	4	ZMH
2024-02-23 09:54:20	2024-02-23 13:31:35	2013	27	No		unspecified		multi para	0	1	0	0	0	Singleton	No																															Unspeified	SVD		Other than ZMH
2024-02-23 13:31:46	2024-02-23 13:46:18	2013	30	Yes	unspecified	yes	Negative	multi para	0	1	0	0	0	triplets	Yes	Obstetric	1	0	Multiple pregnancy	0	0	0	0	0	0	0	0	1	0	0	0	0	0													Unspeified	C/S		ZMH
2024-02-23 13:46:23	2024-02-23 13:59:19	2013	29	Yes	unspecified	yes	Negative	multi para	0	1	0	0	0	twins	Yes	Obstetric	1	0	Previous C/S	0	0	0	1	0	0	0	0	0	0	0	0	0	0													Unspeified	C/S	0	ZMH
2024-02-23 13:59:22	2024-02-23 15:52:01	2013	28	Yes	unspecified	yes	Negative	Primipara	1	0	0	0	0	Singleton	Yes	Obstetric	1	0	Previous C/S	0	0	0	1	0	0	0	0	0	0	0	0	0	0													Unspeified	C/S		ZMH
2024-02-23 15:52:04	2024-02-23 16:15:51	2013	28	Yes	unspecified	unspecified		multi para	0	1	0	0	0	Singleton	No																															Unspeified	SVD		ZMH
2024-02-23 16:15:54	2024-02-23 16:23:48	2013	29	Yes	unspecified	yes	Negative	multi para	0	1	0	0	0	twins	No																															Unspeified	C/S	0	ZMH
2024-02-23 16:23:51	2024-02-23 16:31:25	2013	20	Yes	unspecified	yes	Negative	Primipara	1	0	0	0	0	Singleton	No																															Unspeified	SVD	2	ZMH
2024-02-23 16:31:28	2024-02-23 16:41:49	2013	32	Yes	unspecified	yes	Negative	Primipara	1	0	0	0	0	Singleton	Yes	Obstetric	1	0	Cephalopelvic disproportion	0	0	0	0	0	0	0	1	0	0	0	0	0	0													Unspeified	C/S	21	ZMH
2024-02-25 10:50:17	2024-02-25 10:58:03	2013	21	Yes	unspecified	yes	Negative	multi para	0	1	0	0	0	Singleton	No																															Spontaneous	SVD		Other than ZMH
2024-02-25 10:58:51	2024-02-25 11:05:08	2013	22	Yes	unspecified	yes	Negative	Primipara	1	0	0	0	0	Singleton	No																															Spontaneous	SVD	1	ZMH
2024-02-25 11:05:26	2024-02-25 11:10:33	2013	30	Yes	unspecified	yes	Negative	multi para	0	1	0	0	0	Singleton	No																															Spontaneous	SVD		Other than ZMH
2024-02-25 11:12:47	2024-02-25 11:16:58	2013		Yes	unspecified	yes	Negative	Primipara	1	0	0	0	0	Singleton	Yes	Medical	0	1																	Hypertension	1	0	0	0	0	0	0	0	0		Induced	C/S	0	ZMH
2024-02-25 11:19:02	2024-02-25 11:22:52	2013	27	Yes	unspecified	yes	Negative	Primipara	1	0	0	0	0	Singleton	No																															Spontaneous	C/S		ZMH
2024-02-25 11:24:05	2024-02-25 11:26:45	2013	35	Yes	unspecified	yes	Negative	multi para	0	1	0	0	0	Singleton	No																															Spontaneous	SVD	10	Other than ZMH
2024-02-25 11:28:57	2024-02-25 11:32:05	2013	21	Yes	unspecified	yes	Negative	multi para	0	1	0	0	0	Singleton	No																															Spontaneous	SVD		Other than ZMH
2024-02-25 11:32:28	2024-02-25 11:36:11	2013	23	Yes	unspecified	yes	Negative	Primipara	1	0	0	0	0	Singleton	No																															Spontaneous	C/S		ZMH
2024-02-25 11:38:07	2024-02-25 11:44:17	2013	28	Yes	unspecified	yes	Negative	multi para	0	1	0	0	0	Singleton	No																															Spontaneous	C/S		ZMH
2024-02-25 12:57:15	2024-02-25 13:04:41	2013	28	Yes	unspecified	yes	Negative	Primipara	1	0	0	0	0	Singleton	Yes	Obstetric	1	0	Previous C/S	0	0	0	1	0	0	0	0	0	0	0	0	0	0													Spontaneous	C/S	1	ZMH
2024-02-25 13:12:30	2024-02-25 13:20:02	2013	28	Yes	unspecified	yes	Negative	multi para	0	1	0	0	0	Singleton	Yes	Obstetric	1	0	PROM	0	1	0	0	0	0	0	0	0	0	0	0	0	0													Spontaneous	Assissted vaginal	40	ZMH
2024-02-25 13:54:45	2024-02-25 14:04:09	2013	35	Yes	unspecified	unspecified		multi para	0	1	0	0	0	Singleton	No																															Spontaneous	SVD		Other than ZMH
2024-02-25 14:10:50	2024-02-25 14:21:13	2013	22	Yes	unspecified	unspecified		Primipara	1	0	0	0	0	Singleton	Yes	Obstetric	1	0	PROM	0	1	0	0	0	0	0	0	0	0	0	0	0	0													Unspeified	Assissted vaginal	18	ZMH
2024-02-25 15:16:22	2024-02-25 15:22:42	2013	25	Yes	unspecified	unspecified		multi para	0	1	0	0	0	Singleton	No																															Spontaneous	SVD	9	Other than ZMH
2024-02-24 06:46:15	2024-02-24 07:23:48	2013	28	Yes	unspecified	yes	Negative	Primipara	1	0	0	0	0	Singleton	No																															Unspeified	C/S	24	Other than ZMH
2024-02-24 07:24:07	2024-02-24 07:29:56	2013	20	Yes	unspecified	yes	Negative	Primipara	1	0	0	0	0	Singleton	No																															Spontaneous	SVD	4	ZMH
2024-02-24 07:30:04	2024-02-24 16:29:11	2013	40	Yes	unspecified	yes	Negative	multi para	0	1	0	0	0	twins	No																															Unspeified	SVD		ZMH
2024-02-24 16:29:13	2024-02-24 17:15:37	2013	28	Yes	unspecified	yes	Negative	Primipara	1	0	0	0	0	Singleton	No																															Elective C/S	C/S		ZMH
2024-02-24 17:15:40	2024-02-24 17:51:16	2013	33	Yes	unspecified	yes	Negative	multi para	0	1	0	0	0	Singleton	Yes	Medical	0	1																	Diabetes	0	0	1	0	0	0	0	0	0		Unspeified	SVD		ZMH
2024-02-24 17:51:34	2024-02-24 18:02:03	2013	20	Yes	unspecified	yes	Negative	multi para	0	1	0	0	0	Singleton	No																															Unspeified	SVD	4	ZMH
2024-02-24 18:02:06	2024-02-24 18:12:55	2013	22	Yes	unspecified	yes	Negative	multi para	0	1	0	0	0	Singleton	No																															Unspeified	SVD	0	ZMH
2024-02-24 18:12:58	2024-02-24 18:59:56	2013		Yes	unspecified	yes	Negative	Primipara	1	0	0	0	0	Singleton	No																															Unspeified	SVD	10	Other than ZMH
2024-02-24 19:00:06	2024-02-24 19:14:31	2013	35	Yes	unspecified	yes	Negative	multi para	0	1	0	0	0	twins	No																															Unspeified	SVD		Other than ZMH
2024-02-24 19:14:40	2024-02-24 19:19:24	2013	29	Yes	unspecified	yes	Negative	Primipara	1	0	0	0	0	Singleton	No																															Unspeified	C/S	2	ZMH
2024-02-24 19:19:34	2024-02-24 19:28:08	2013	17	Yes	unspecified	yes	Unspecified	Primipara	1	0	0	0	0	Singleton	No																															Unspeified	SVD	30	ZMH
2024-02-23 16:41:53	2024-02-25 18:14:36	2013	38	Yes	unspecified	yes	Negative	multi para	0	1	0	0	0	Singleton	No																															Unspeified	SVD	168	ZMH
2024-02-24 19:28:15	2024-02-25 18:30:05	2013	23	Yes	unspecified	yes	Negative	Primipara	1	0	0	0	0	Singleton	No																															Spontaneous	SVD	18	ZMH
2024-02-25 18:30:08	2024-02-25 19:10:05	2013	25	Yes	unspecified	yes	Negative	Primipara	1	0	0	0	0	Singleton	No																															Unspeified	C/S	6	ZMH
2024-02-25 19:10:08	2024-02-25 19:16:49	2013	24	Yes	unspecified	yes	positive	Primipara	1	0	0	0	0	Singleton	Yes	Medical	0	1																	HIV	0	1	0	0	0	0	0	0	0		Unspeified	SVD	12	ZMH
2024-02-25 19:17:03	2024-02-25 19:26:43	2013	35	Yes	unspecified	unspecified		multi para	0	1	0	0	0	Singleton	No																															Unspeified	SVD		Other than ZMH
2024-02-25 19:26:47	2024-02-25 19:33:58	2013	25	Yes	unspecified	yes	Negative	Primipara	1	0	0	0	0	Singleton	No																															Unspeified	Assissted vaginal		Other than ZMH
2024-02-25 20:57:29	2024-02-25 21:14:18	2013	21	Yes	unspecified	yes	Unspecified	Primipara	1	0	0	0	0	Singleton	No																															Unspeified	SVD		Other than ZMH
2024-02-25 21:14:30	2024-02-25 21:20:00	2013	28	Yes	unspecified	yes	Negative	multi para	0	1	0	0	0	Singleton	Yes	Medical	0	1																	Diabetes	0	0	1	0	0	0	0	0	0		Elective C/S	C/S		ZMH
2024-02-25 21:20:10	2024-02-25 21:31:29	2013	27	Yes	unspecified	yes	positive	Primipara	1	0	0	0	0	Singleton	Yes	Medical Obstetric	1	1	Preeclamsia Others	0	0	0	0	0	0	0	0	0	1	0	0	0	1	HellP syndrome	HIV	0	1	0	0	0	0	0	0	0		Unspeified	C/S		ZMH
2024-02-25 21:32:00	2024-02-25 21:40:50	2013	25	Yes	unspecified	yes	Negative	Primipara	1	0	0	0	0	Singleton	No																															Spontaneous	Assissted vaginal	2	Other than ZMH
2024-02-25 21:40:54	2024-02-25 21:49:24	2013	28	Yes	unspecified	yes	positive	multi para	0	1	0	0	0	Singleton	Yes	Medical	0	1																	HIV	0	1	0	0	0	0	0	0	0		Unspeified	SVD		ZMH
2024-02-25 21:49:32	2024-02-25 22:20:29	2013	25	Yes	unspecified	yes	Negative	Primipara	1	0	0	0	0	Singleton	No																															Spontaneous	C/S	18	ZMH
2024-02-25 21:54:59	2024-02-25 22:29:16	2013		Yes	unspecified	yes	Negative	multi para	0	1	0	0	0	Singleton	No																															Unspeified	SVD	1	Other than ZMH
2024-02-25 22:29:19	2024-02-25 22:33:35	2013	30	Yes	unspecified	yes	Negative	multi para	0	1	0	0	0	twins	Yes	Obstetric	1	0	Multiple pregnancy	0	0	0	0	0	0	0	0	1	0	0	0	0	0													Unspeified	C/S		ZMH
2024-02-25 22:33:55	2024-02-25 22:41:05	2013	26	Yes	unspecified	yes	Negative	Primipara	1	0	0	0	0	Singleton	No																															Unspeified	SVD	1	Other than ZMH
2024-02-25 22:41:15	2024-02-25 22:56:44	2013	36	Yes	unspecified	yes	Negative	Primipara	1	0	0	0	0	Singleton	Yes	Obstetric	1	0	Previous C/S	0	0	0	1	0	0	0	0	0	0	0	0	0	0													Unspeified	C/S		Other than ZMH
2024-02-25 22:56:48	2024-02-25 23:04:10	2013	22	Yes	unspecified	yes	Negative	Primipara	1	0	0	0	0	Singleton	No																															Spontaneous	SVD		Other than ZMH
2024-02-25 23:04:19	2024-02-25 23:14:09	2013	23	Yes	unspecified	unspecified		multi para	0	1	0	0	0	Singleton	No																															Unspeified	SVD		Other than ZMH
2024-02-25 23:14:13	2024-02-25 23:25:03	2013	23	Yes	unspecified	unspecified		multi para	0	1	0	0	0	twins	Yes	Obstetric	1	0	Multiple pregnancy	0	0	0	0	0	0	0	0	1	0	0	0	0	0													Unspeified	SVD		Other than ZMH
2024-02-25 23:25:06	2024-02-25 23:35:57	2013	29	Yes	unspecified	unspecified		multi para	0	1	0	0	0	Singleton	No																															Unspeified	SVD		Other than ZMH
2024-02-25 23:36:01	2024-02-25 23:51:47	2013	24	Yes	unspecified	unspecified		Primipara	1	0	0	0	0	Singleton	No																															Unspeified	SVD		Other than ZMH
2024-02-25 23:51:52	2024-02-26 00:21:13	2013	26	Yes	unspecified	unspecified		Primipara	1	0	0	0	0	Singleton	No																															Spontaneous	SVD	8	ZMH
2024-02-26 00:21:30	2024-02-26 01:06:10	2013	34	Yes	unspecified	unspecified		multi para	0	1	0	0	0	Singleton	No																															Unspeified	SVD	1	Other than ZMH
2024-02-26 01:06:20	2024-02-26 01:14:39	2013	29	Yes	unspecified	yes	positive	multi para	0	1	0	0	0	Singleton	Yes	Medical	0	1																	HIV	0	1	0	0	0	0	0	0	0		Unspeified	C/S		ZMH
2024-02-25 16:49:27	2024-02-25 16:59:54	2013	32	Yes	unspecified	yes	Negative	multi para	0	1	0	0	0	twins	Yes	Obstetric	1	0	Preeclamsia	0	0	0	0	0	0	0	0	0	1	0	0	0	0													Elective C/S	C/S		ZMH
2024-02-25 17:00:04	2024-02-25 17:09:55	2013	20	Yes	unspecified	yes	Negative	Primipara	1	0	0	0	0	Singleton	Yes	Obstetric	1	0	PROM	0	1	0	0	0	0	0	0	0	0	0	0	0	0													Spontaneous	SVD	9	ZMH
2024-02-25 17:15:11	2024-02-25 17:23:39	2013	28	Yes	unspecified	yes	Negative	Primipara	1	0	0	0	0	Singleton	No																															Spontaneous	SVD		ZMH
2024-02-25 17:26:58	2024-02-25 17:36:22	2013	30	Yes	unspecified	yes	Negative	multi para	0	1	0	0	0	Singleton	Yes	Obstetric Medical	1	1	Preeclamsia	0	0	0	0	0	0	0	0	0	1	0	0	0	0		Others	0	0	0	0	0	0	0	1	1	Hepatitis B positive	Elective C/S	C/S		ZMH
2024-02-25 17:44:45	2024-02-25 17:49:36	2013	35	Yes	unspecified	yes	Negative	multi para	0	1	0	0	0	Singleton	No																															Spontaneous	SVD		ZMH
2024-02-25 17:55:08	2024-02-25 17:59:50	2013	18	Yes	unspecified	yes	Negative	Primipara	1	0	0	0	0	twins	No																															Elective C/S	C/S		Other than ZMH
2024-02-25 18:35:37	2024-02-25 18:47:35	2013	26	Yes	unspecified	yes	Negative	Primipara	1	0	0	0	0	Singleton	Yes	Obstetric	1	0	PROM	0	1	0	0	0	0	0	0	0	0	0	0	0	0													Spontaneous	C/S	72	ZMH
2024-02-25 18:45:49	2024-02-25 18:58:11	2013	25	Yes	unspecified	yes	Negative	Primipara	1	0	0	0	0	twins	No																															Spontaneous	C/S	2	ZMH
2024-02-25 19:06:53	2024-02-25 19:19:18	2013	24	Yes	unspecified	yes	Negative	Primipara	1	0	0	0	0	Singleton	No																															Spontaneous	SVD	5	Other than ZMH
2024-02-25 19:28:37	2024-02-25 19:40:31	2013	27	Yes	unspecified	yes	Negative	Primipara	1	0	0	0	0	Singleton	No																															Spontaneous	C/S	4	ZMH
2024-02-25 19:47:21	2024-02-25 19:55:40	2013	25	Unspecified		unspecified		multi para	0	1	0	0	0	Singleton	No																															Spontaneous	SVD		Other than ZMH
2024-02-25 19:56:59	2024-02-25 20:03:31	2013	21	Yes	unspecified	yes	Negative	Primipara	1	0	0	0	0	Singleton	No																															Spontaneous	SVD	2	ZMH
2024-02-25 20:09:16	2024-02-25 20:14:14	2013	25	Yes	unspecified	yes	Negative	Primipara	1	0	0	0	0	Singleton	Yes	Obstetric	1	0	PROM	0	1	0	0	0	0	0	0	0	0	0	0	0	0													Spontaneous	Assissted vaginal	16	ZMH
2024-02-25 20:14:37	2024-02-25 20:50:28	2013		Unspecified		yes	Negative	Primipara	1	0	0	0	0	Singleton	No																															Spontaneous	C/S		Other than ZMH
2024-02-25 20:32:05	2024-02-25 20:50:10	2013	29	Yes	unspecified	yes	Negative	Primipara	1	0	0	0	0	Singleton	No																															Spontaneous	SVD	7	ZMH
2024-02-25 21:05:38	2024-02-25 21:10:09	2013	28	Yes	unspecified	no		multi para	0	1	0	0	0	Singleton	No																															Spontaneous	SVD		Other than ZMH
2024-02-25 21:13:00	2024-02-25 21:17:45	2013	34	Yes	unspecified	unspecified		multi para	0	1	0	0	0	Singleton	No																															Spontaneous	SVD		Other than ZMH
2024-02-25 21:22:01	2024-02-25 21:27:30	2013	22	Yes	unspecified	yes	Negative	multi para	0	1	0	0	0	Singleton	No																															Spontaneous	SVD	3	ZMH
2024-02-25 21:28:48	2024-02-25 21:35:28	2013	30	Yes	unspecified	yes	Negative	multi para	0	1	0	0	0	twins	No																															Spontaneous	C/S		ZMH
2024-02-25 21:42:04	2024-02-25 21:47:11	2013	20	Yes	unspecified	yes	Negative	Primipara	1	0	0	0	0	Singleton	No																															Elective C/S	C/S		ZMH
2024-02-25 21:49:04	2024-02-25 21:55:36	2013	30	Yes	unspecified	yes	Negative	Primipara	1	0	0	0	0	Singleton	No																															Spontaneous	C/S	4	ZMH
2024-02-26 01:14:49	2024-02-26 07:39:06	2013	30	Yes	unspecified	yes	Negative	Primipara	1	0	0	0	0	Singleton	No																															Spontaneous	SVD	4	ZMH
2024-02-26 07:39:09	2024-02-26 07:48:33	2013	24	Yes	unspecified	yes	Negative	Primipara	1	0	0	0	0	Singleton	Yes	Obstetric	1	0	Cephalopelvic disproportion	0	0	0	0	0	0	0	1	0	0	0	0	0	0													Unspeified	C/S	20	ZMH
2024-02-26 07:48:45	2024-02-26 07:55:59	2013	26	Yes	unspecified	yes	positive	Primipara	1	0	0	0	0	Singleton	Yes	Medical	0	1																	HIV	0	1	0	0	0	0	0	0	0		Unspeified	SVD	16	Other than ZMH
2024-02-26 11:43:45	2024-02-27 09:54:40	2013	28	Yes	unspecified	yes	Negative	Primipara	1	0	0	0	0	Singleton	No																															Unspeified	C/S		ZMH
2024-02-26 19:47:56	2024-02-27 09:54:50	2013		Yes	unspecified	yes	Negative	Primipara	1	0	0	0	0	Singleton	No																															Unspeified	SVD		Other than ZMH
2024-02-26 22:47:42	2024-02-27 09:59:16	2013	21	Yes	unspecified	unspecified		Primipara	1	0	0	0	0	Singleton	No																															Unspeified	SVD		Other than ZMH
2024-02-26 23:04:34	2024-02-27 20:51:50	2013	29	Yes	unspecified	yes	Negative	multi para	0	1	0	0	0	Singleton	No																															Unspeified	C/S		Other than ZMH
2024-02-27 12:46:25	2024-02-27 12:51:10	2013	21	Unspecified		unspecified		Primipara	1	0	0	0	0	Singleton	No																															Unspeified	SVD	3	ZMH
2024-02-27 12:51:25	2024-02-27 12:55:47	2013	26	Yes	unspecified	yes	Negative	Primipara	1	0	0	0	0	Singleton	No																															Unspeified	SVD		ZMH
2024-02-27 12:55:57	2024-02-27 20:20:22	2013	24	Yes	unspecified	unspecified		Primipara	1	0	0	0	0	Singleton	No																															Unspeified	SVD		Other than ZMH
2024-02-27 20:20:25	2024-02-27 20:35:02	2014	26	Yes	unspecified	yes	Negative	Primipara	1	0	0	0	0	Singleton	No																															Unspeified	C/S		Other than ZMH
2024-02-27 20:26:18	2024-02-27 20:34:14	2014	31	Yes	unspecified	yes	Negative	multi para	0	1	0	0	0	Singleton	No																															Unspeified	SVD	13	Other than ZMH
2024-02-27 20:34:26	2024-02-27 20:46:13	2013	30	Yes	unspecified	yes	Negative	Primipara	1	0	0	0	0	twins	Yes	Obstetric	1	0	Multiple pregnancy	0	0	0	0	0	0	0	0	1	0	0	0	0	0													Unspeified	SVD	1	ZMH
2024-02-27 20:51:54	2024-02-27 20:56:06	2013	20	Yes	unspecified	unspecified		Primipara	1	0	0	0	0	Singleton	No																															Unspeified	SVD	1	ZMH
2024-02-27 20:56:14	2024-02-27 21:10:24	2014	40	Yes	unspecified	yes	positive	multi para	0	1	0	0	0	Singleton	Yes	Medical Obstetric	1	1	Abortion	1	0	0	0	0	0	0	0	0	0	0	0	0	0		HIV Others	0	1	0	0	0	0	0	0	1	Chronic left leg DVT, GDM	Elective C/S	C/S		ZMH
2024-02-27 21:07:56	2024-02-27 21:25:05	2014	32	Yes	unspecified	yes	Negative	multi para	0	1	0	0	0	Singleton	No																															Unspeified	SVD		Other than ZMH
2024-02-27 21:25:11	2024-02-27 22:19:37	2014	27	Yes	unspecified	yes	Negative	Primipara	1	0	0	0	0	Singleton	No																															Unspeified	SVD	1	Other than ZMH
2024-02-27 22:19:47	2024-02-27 22:27:06	2014	25	Yes	unspecified	yes	Negative	Primipara	1	0	0	0	0	Singleton	No																															Unspeified	SVD	14	ZMH
2024-02-27 22:27:26	2024-02-27 22:35:19	2014	29	Yes	unspecified	yes	Negative	multi para	0	1	0	0	0	Singleton	No																															Unspeified	SVD	1	ZMH
2024-02-27 22:35:54	2024-02-27 22:48:35	2014	35	Yes	unspecified	yes	Unspecified	multi para	0	1	0	0	0	Singleton	No																															Unspeified	SVD		Other than ZMH
2024-02-27 22:48:55	2024-02-27 22:55:32	2014	23	Yes	unspecified	yes	Negative	Primipara	1	0	0	0	0	Singleton	No																															Unspeified	SVD	8	ZMH
2024-02-27 22:55:46	2024-02-28 07:33:32	2014	28	Yes	unspecified	yes	Negative	multi para	0	1	0	0	0	Singleton	Yes	Medical Obstetric	1	1	Preeclamsia	0	0	0	0	0	0	0	0	0	1	0	0	0	0		Others	0	0	0	0	0	0	0	0	1	Syphilis	Elective C/S	C/S		ZMH
2024-02-28 07:33:51	2024-02-28 07:39:37	2014	23	Yes	unspecified	yes	Negative	Primipara	1	0	0	0	0	Singleton	No																															Spontaneous	SVD	3	ZMH
2024-02-28 07:39:41	2024-02-28 07:44:24	2014	22	Yes	unspecified	yes	Negative	Primipara	1	0	0	0	0	Singleton	No																															Spontaneous	SVD	1	Other than ZMH
2024-02-28 07:44:28	2024-02-28 07:52:16	2014	32	Yes	unspecified	yes	Negative	multi para	0	1	0	0	0	Singleton	No																															Induced	C/S		ZMH
2024-02-28 07:52:19	2024-02-28 07:56:57	2014	30	Yes	unspecified	yes	Negative	multi para	0	1	0	0	0	Singleton	Yes	Obstetric	1	0	Previous C/S	0	0	0	1	0	0	0	0	0	0	0	0	0	0													Unspeified	C/S		ZMH
2024-02-28 15:38:40	2024-02-29 07:27:45	2014		Yes	unspecified	yes	Negative	Primipara	1	0	0	0	0	Singleton	No																															Unspeified	SVD		Other than ZMH
2024-02-29 07:27:48	2024-02-29 07:50:11	2013		Yes	unspecified	unspecified		Primipara	1	0	0	0	0	Singleton	No																															Unspeified	SVD		Other than ZMH
2024-02-29 07:50:35	2024-02-29 07:56:00	2014	24	Yes	unspecified	yes	Negative	multi para	0	1	0	0	0	Singleton	No																															Unspeified	Assissted vaginal	14	Other than ZMH
2024-02-29 07:56:08	2024-02-29 08:20:39	2014	25	Yes	unspecified	yes	Negative	multi para	0	1	0	0	0	Singleton	No																															Unspeified	SVD		Other than ZMH
2024-02-29 08:21:00	2024-02-29 08:30:38	2013	26	Yes	unspecified	yes	positive	Primipara	1	0	0	0	0	Singleton	Yes	Medical	0	1																	HIV	0	1	0	0	0	0	0	0	0		Unspeified	SVD	1	ZMH
2024-02-29 08:31:03	2024-02-29 09:07:57	2013		Yes	unspecified	yes	Negative	Primipara	1	0	0	0	0	Singleton	No																															Unspeified	SVD	7	Other than ZMH
2024-02-29 09:08:15	2024-02-29 10:21:10	2013	29	Yes	unspecified	yes	Negative	Primipara	1	0	0	0	0	Singleton	No																															Unspeified	SVD		Other than ZMH
2024-02-29 10:21:13	2024-02-29 10:37:27	2013	34	Yes	unspecified	yes	Negative	Primipara	1	0	0	0	0	twins	No																															Unspeified	C/S		Other than ZMH
2024-02-29 10:38:08	2024-02-29 11:09:33	2013	36	Yes	unspecified	yes	Negative	Primipara	1	0	0	0	0	Singleton	No																															Unspeified	C/S		ZMH
2024-02-29 11:09:36	2024-02-29 11:31:50	2013	26	Yes	unspecified	yes	Negative	Primipara	1	0	0	0	0	Singleton	No																															Spontaneous	SVD	10	ZMH
2024-02-27 21:42:02	2024-02-27 21:55:10	2015	27	Yes	unspecified	yes	Negative	Primipara	1	0	0	0	0	Singleton	No																															Spontaneous	SVD	7	ZMH
2024-02-27 21:55:18	2024-02-27 22:01:38	2015	35	Yes	unspecified	yes	Negative	multi para	0	1	0	0	0	Singleton	Yes	Obstetric	1	0	Oliohydramnios Cephalopelvic disproportion	0	0	0	0	0	1	0	1	0	0	0	0	0	0													Elective C/S	C/S		ZMH
2024-02-27 22:01:44	2024-02-27 22:09:13	2015	22	Yes	unspecified	yes	Negative	Primipara	1	0	0	0	0	Singleton	Yes	Obstetric	1	0	Chorioamnionitis PROM	0	1	0	0	0	0	1	0	0	0	0	0	0	0													Unspeified	SVD	12	ZMH
2024-02-27 22:09:18	2024-02-27 22:16:51	2015	24	Yes	unspecified	yes	Negative	multi para	0	1	0	0	0	twins	Yes	Obstetric	1	0	Oliohydramnios	0	0	0	0	0	1	0	0	0	0	0	0	0	0													Elective C/S	C/S		ZMH
2024-02-27 22:17:07	2024-02-27 22:23:45	2015	24	Yes	unspecified	yes	Negative	multi para	0	1	0	0	0	Singleton	Yes	Medical	0	1																	Anemia	0	0	0	0	1	0	0	0	0		Spontaneous	Assissted vaginal	10	ZMH
2024-02-27 22:43:28	2024-02-27 22:50:03	2015	24	Yes	unspecified	yes	Negative	Primipara	1	0	0	0	0	Singleton	No																															Elective C/S	C/S		ZMH
2024-02-27 22:50:11	2024-02-27 22:57:18	2015	30	Yes	3	yes	Negative	multi para	0	1	0	0	0	Singleton	No																															Spontaneous	Assissted vaginal		Other than ZMH
2024-02-27 22:57:25	2024-02-29 15:47:08	2015	22	No		yes	Negative	Unspecified	0	0	0	0	1	Singleton	No																															Spontaneous	SVD		Other than ZMH
2024-02-29 15:47:14	2024-02-29 15:52:29	2015	26	Yes	4	yes	Negative	multi para	0	1	0	0	0	Singleton	Yes	Obstetric	1	0	Previous C/S	0	0	0	1	0	0	0	0	0	0	0	0	0	0													Elective C/S	C/S		ZMH
2024-02-29 15:52:34	2024-02-29 15:56:13	2015	25	Yes	unspecified	yes	Negative	multi para	0	1	0	0	0	Singleton	Yes	Obstetric	1	0	PROM	0	1	0	0	0	0	0	0	0	0	0	0	0	0													Induced	C/S	12	ZMH
2024-02-29 15:56:20	2024-02-29 16:02:56	2015	29	Yes	unspecified	yes	Negative	multi para	0	1	0	0	0	Singleton	No																															Elective C/S	C/S		ZMH
2024-02-29 16:03:26	2024-02-29 16:07:09	2015	22	Yes	unspecified	yes	Negative	Primipara	1	0	0	0	0	Singleton	Yes	Obstetric	1	0	Cephalopelvic disproportion	0	0	0	0	0	0	0	1	0	0	0	0	0	0													Spontaneous	C/S	8	ZMH
2024-02-29 16:07:13	2024-02-29 16:12:15	2015	34	Yes	unspecified	yes	positive	Primipara	1	0	0	0	0	Singleton	Yes	Medical	0	1																	HIV	0	1	0	0	0	0	0	0	0		Spontaneous	SVD	1	ZMH
2024-02-29 16:12:19	2024-02-29 16:15:13	2015	33	Yes	unspecified	yes	Negative	Primipara	1	0	0	0	0	Singleton	No																															Spontaneous	C/S	10	ZMH
2024-02-29 16:15:17	2024-02-29 16:18:40	2015	25	Yes	unspecified	yes	Negative	Primipara	1	0	0	0	0	Singleton	No																															Spontaneous	C/S		ZMH
2024-02-29 11:31:54	2024-03-01 11:57:25	2013	26	Yes	unspecified	yes	Negative	Primipara	1	0	0	0	0	Singleton	Yes	Medical	0	1																	Diabetes	0	0	1	0	0	0	0	0	0		Spontaneous	SVD	12	ZMH
2024-03-01 11:57:28	2024-03-01 12:11:59	2014	30	Yes	unspecified	unspecified		multi para	0	1	0	0	0	Singleton	No																															Unspeified	SVD		ZMH
2024-03-01 12:12:02	2024-03-01 12:22:38	2014	26	Yes	unspecified	yes	Negative	Primipara	1	0	0	0	0	Singleton	No																															Unspeified	C/S		ZMH
2024-03-01 12:22:49	2024-03-01 12:29:09	2014	22	Yes	unspecified	yes	Negative	Primipara	1	0	0	0	0	Singleton	Yes	Obstetric	1	0	Anti partum hemorrhage	0	0	0	0	1	0	0	0	0	0	0	0	0	0													Induced	SVD	1	ZMH
2024-03-01 12:31:10	2024-03-01 14:29:28	2014	24	Yes	unspecified	yes	Negative	Primipara	1	0	0	0	0	Singleton	No																															Unspeified	SVD	10	ZMH
2024-03-01 14:29:36	2024-03-01 14:36:00	2014	39	Yes	unspecified	yes	positive	multi para	0	1	0	0	0	Singleton	Yes	Medical	0	1																	HIV	0	1	0	0	0	0	0	0	0		Unspeified	SVD	1	ZMH
2024-03-01 14:36:10	2024-03-01 14:43:33	2014	45	Unspecified		yes	Negative	Primipara	1	0	0	0	0	Singleton	No																															Unspeified	SVD	1	Other than ZMH
2024-03-01 14:43:36	2024-03-01 14:54:50	2014	29	Yes	unspecified	yes	Negative	Primipara	1	0	0	0	0	Singleton	No																															Unspeified	SVD	4	ZMH
2024-03-01 14:55:04	2024-03-01 15:09:04	2014	25	Unspecified		unspecified		Primipara	1	0	0	0	0	Singleton	No																															Unspeified	Assissted vaginal		Other than ZMH
2024-03-01 15:09:33	2024-03-01 15:18:50	2014	28	Yes	unspecified	yes	Negative	Primipara	1	0	0	0	0	Singleton	Yes	Obstetric	1	0	Anti partum hemorrhage	0	0	0	0	1	0	0	0	0	0	0	0	0	0													Elective C/S	C/S		ZMH
2024-03-01 15:19:13	2024-03-01 15:49:30	2014	25	Yes	unspecified	yes	Negative	Primipara	1	0	0	0	0	twins	Yes	Obstetric	1	0	Multiple pregnancy	0	0	0	0	0	0	0	0	1	0	0	0	0	0													Unspeified	SVD		Other than ZMH
2024-03-01 15:49:40	2024-03-01 19:30:16	2014	22	Yes	unspecified	yes	Negative	Primipara	1	0	0	0	0	Singleton	No																															Unspeified	SVD	8	ZMH
2024-03-01 19:30:57	2024-03-01 23:46:43	2014	29	Yes	unspecified	yes	Negative	multi para	0	1	0	0	0	Singleton	No																															Unspeified	C/S	720	ZMH
2024-03-01 23:46:55	2024-03-02 07:22:37	2014	29	Yes	unspecified	yes	Negative	Primipara	1	0	0	0	0	Singleton	No																															Unspeified	SVD		Other than ZMH
2024-03-02 08:03:36	2024-03-02 08:08:38	2014		Yes	unspecified	yes	Negative	multi para	0	1	0	0	0	Singleton	No																															Unspeified	SVD	2	Other than ZMH
2024-03-02 08:08:41	2024-03-02 08:12:51	2014	33	Yes	unspecified	yes	Negative	Primipara	1	0	0	0	0	Singleton	No																															Unspeified	SVD	12	ZMH
2024-03-02 08:13:00	2024-03-02 12:41:41	2014	24	Yes	unspecified	unspecified		Primipara	1	0	0	0	0	Singleton	No																															Unspeified	SVD		Other than ZMH
2024-03-02 12:41:54	2024-03-02 12:48:07	2014	36	Yes	unspecified	yes	Negative	Primipara	1	0	0	0	0	Singleton	Yes	Obstetric Medical	1	1	Prenancy related hypertension	0	0	0	0	0	0	0	0	0	0	1	0	0	0		Diabetes	0	0	1	0	0	0	0	0	0		Unspeified	C/S	12	ZMH
2024-03-02 12:48:10	2024-03-02 12:55:29	2014	20	Yes	unspecified	yes	Negative	Primipara	1	0	0	0	0	Singleton	Yes	Obstetric	1	0	Chorioamnionitis	0	0	0	0	0	0	1	0	0	0	0	0	0	0													Unspeified	SVD	0	Other than ZMH
2024-03-02 12:55:33	2024-03-02 13:19:02	2014	26	Yes	unspecified	yes	Negative	Primipara	1	0	0	0	0	Singleton	No																															Unspeified	SVD	18	ZMH
2024-03-02 13:19:11	2024-03-02 13:31:47	2014	32	Yes	unspecified	yes	Negative	multi para	0	1	0	0	0	Singleton	Yes	Obstetric	1	0	Previous C/S	0	0	0	1	0	0	0	0	0	0	0	0	0	0													Unspeified	C/S		ZMH
2024-03-02 13:31:57	2024-03-02 13:38:45	2014	30	Yes	unspecified	yes	Negative	multi para	0	1	0	0	0	Singleton	Yes	Obstetric	1	0	Preeclamsia	0	0	0	0	0	0	0	0	0	1	0	0	0	0													Induced	SVD	3	ZMH
2024-03-02 13:38:55	2024-03-02 13:59:39	2014		Yes	unspecified	yes	Negative	Primipara	1	0	0	0	0	Singleton	No																															Unspeified	SVD	1	ZMH
2024-03-02 13:59:43	2024-03-02 14:21:15	2014	23	Yes	unspecified	yes	Negative	Primipara	1	0	0	0	0	Singleton	No																															Unspeified	C/S		Other than ZMH
2024-03-02 14:21:27	2024-03-02 14:26:37	2014	28	Yes	unspecified	yes	Negative	multi para	0	1	0	0	0	Singleton	No																															Unspeified	SVD		Other than ZMH
2024-03-02 21:42:00	2024-03-02 21:45:44	2014	27	Yes	unspecified	yes	Negative	multi para	0	1	0	0	0	Singleton	No																															Unspeified	SVD	5	ZMH
2024-03-02 21:45:49	2024-03-02 21:52:13	2014	25	Yes	unspecified	yes	Negative	Primipara	1	0	0	0	0	Singleton	Yes	Medical	0	1																	Diabetes	0	0	1	0	0	0	0	0	0		Elective C/S	C/S		ZMH
2024-03-02 21:52:19	2024-03-03 15:39:55	2014	25	Unspecified		unspecified		Primipara	1	0	0	0	0	Singleton	No																															Unspeified	SVD		Other than ZMH
2024-03-03 15:40:22	2024-03-03 15:46:37	2014		Yes	3	yes	Negative	multi para	0	1	0	0	0	Singleton	No																															Unspeified	Assissted vaginal		Other than ZMH
2024-03-03 15:46:42	2024-03-03 16:07:41	2014	33	Yes	unspecified	yes	Negative	multi para	0	1	0	0	0	Singleton	No																															Unspeified	C/S		ZMH
2024-03-03 16:07:45	2024-03-03 16:15:27	2014	26	Yes	unspecified	yes	Negative	multi para	0	1	0	0	0	Singleton	No																															Unspeified	SVD	1	ZMH
2024-03-03 16:15:30	2024-03-03 16:21:58	2014	20	No		unspecified		Primipara	1	0	0	0	0	Singleton	No																															Unspeified	C/S		Other than ZMH
2024-03-03 16:22:02	2024-03-03 16:34:08	2014	28	Yes	unspecified	yes	Negative	multi para	0	1	0	0	0	twins	No																															Unspeified	SVD	1	ZMH
2024-03-03 16:32:39	2024-03-03 16:44:12	2014	22	Yes	unspecified	yes	Negative	Primipara	1	0	0	0	0	Singleton	No																															Unspeified	SVD	24	ZMH
2024-03-03 16:45:36	2024-03-03 17:24:42	2014		Yes	unspecified	yes	positive	Primipara	1	0	0	0	0	Singleton	Yes	Medical	0	1																	HIV	0	1	0	0	0	0	0	0	0		Unspeified	C/S		Other than ZMH
2024-03-03 17:24:46	2024-03-03 18:00:37	2014	26	Yes	unspecified	yes	Negative	Primipara	1	0	0	0	0	Singleton	No																															Unspeified	C/S		ZMH
2024-03-03 18:02:27	2024-03-03 18:14:00	2014	22	Yes	unspecified	yes	Negative	Primipara	1	0	0	0	0	Singleton	No																															Spontaneous	SVD	12	Other than ZMH
2024-03-03 18:14:04	2024-03-03 18:21:55	2014	22	Yes	unspecified	yes	Negative	Primipara	1	0	0	0	0	Singleton	No																															Unspeified	C/S		Other than ZMH
2024-03-03 18:22:32	2024-03-03 19:05:58	2014	27	Yes	unspecified	yes	Negative	Primipara	1	0	0	0	0	Singleton	No																															Unspeified	SVD	24	ZMH
2024-03-03 19:06:02	2024-03-04 10:21:27	2014	24	Yes	unspecified	yes	Negative	Primipara	1	0	0	0	0	Singleton	No																															Unspeified	SVD		Other than ZMH
2024-03-04 10:21:34	2024-03-04 10:31:11	2014	25	Yes	unspecified	yes	Negative	multi para	0	1	0	0	0	Singleton	No																															Spontaneous	SVD	1	ZMH
2024-03-04 10:31:28	2024-03-04 10:56:48	2014	25	Yes	unspecified	yes	Negative	Primipara	1	0	0	0	0	Singleton	No																															Unspeified	SVD		Other than ZMH
2024-03-04 10:56:51	2024-03-04 15:59:38	2014	21	Yes	unspecified	yes	Negative	Primipara	1	0	0	0	0	Singleton	No																															Unspeified	C/S		ZMH
2024-03-04 16:00:05	2024-03-04 16:05:37	2014	28	Yes	unspecified	yes	Negative	Primipara	1	0	0	0	0	Singleton	No																															Unspeified	C/S	4	ZMH
2024-03-04 16:05:45	2024-03-04 16:21:15	2014	25	Yes	unspecified	yes	Negative	Primipara	1	0	0	0	0	Singleton	Yes	Obstetric	1	0	Anti partum hemorrhage	0	0	0	0	1	0	0	0	0	0	0	0	0	0													Unspeified	SVD	4	ZMH
2024-03-04 16:21:22	2024-03-04 16:32:35	2014	30	Yes	unspecified	yes	Negative	Primipara	1	0	0	0	0	twins	No																															Induced	SVD		ZMH
2024-03-04 16:34:16	2024-03-04 16:47:45	2014	23	Yes	unspecified	yes	Negative	Primipara	1	0	0	0	0	Singleton	No																															Unspeified	Assissted vaginal	8	ZMH
2024-03-04 16:47:02	2024-03-04 16:56:36	2014	30	Yes	unspecified	yes	Negative	Primipara	1	0	0	0	0	Singleton	Yes	Medical	0	1																	Diabetes	0	0	1	0	0	0	0	0	0		Unspeified	C/S		ZMH
2024-03-04 21:52:55	2024-03-04 22:02:21	2014	22	Yes	unspecified	yes	Negative	multi para	0	1	0	0	0	twins	Yes	Obstetric	1	0	Multiple pregnancy	0	0	0	0	0	0	0	0	1	0	0	0	0	0													Elective C/S	C/S		ZMH
2024-03-04 22:02:24	2024-03-04 22:11:39	2014	27	Yes	unspecified	yes	Negative	Primipara	1	0	0	0	0	Singleton	No																															Unspeified	SVD		Other than ZMH
2024-03-04 22:11:47	2024-03-04 22:21:44	2014	24	Yes	unspecified	yes	Negative	multi para	0	1	0	0	0	Singleton	No																															Unspeified	Assissted vaginal		Other than ZMH
2024-03-04 22:21:48	2024-03-04 22:30:54	2014	26	Yes	unspecified	yes	positive	multi para	0	1	0	0	0	Singleton	Yes	Medical	0	1																	HIV	0	1	0	0	0	0	0	0	0		Unspeified	Assissted vaginal	12	ZMH
2024-03-04 22:30:58	2024-03-04 22:36:49	2014	28	Yes	unspecified	yes	Negative	multi para	0	1	0	0	0	Singleton	No																															Unspeified	SVD	2	ZMH
2024-03-04 22:36:52	2024-03-04 23:09:26	2014	29	Yes	unspecified	yes	Negative	Primipara	1	0	0	0	0	Singleton	Yes	Obstetric	1	0	Anti partum hemorrhage	0	0	0	0	1	0	0	0	0	0	0	0	0	0													Unspeified	C/S		ZMH
2024-03-04 23:09:31	2024-03-04 23:13:19	2014	20	Yes	unspecified	yes	Negative	Primipara	1	0	0	0	0	Singleton	No																															Unspeified	C/S		ZMH
2024-03-04 23:13:43	2024-03-04 23:18:07	2014	20	Yes	4	yes	Negative	Primipara	1	0	0	0	0	Singleton	No																															Spontaneous	SVD		Other than ZMH
2024-03-04 23:18:13	2024-03-04 23:22:41	2014	22	Yes	unspecified	yes	Negative	Primipara	1	0	0	0	0	Singleton	No																															Unspeified	SVD	4	ZMH
2024-03-04 23:22:46	2024-03-04 23:29:22	2014	24	Yes	unspecified	yes	Negative	multi para	0	1	0	0	0	twins	Yes	Obstetric	1	0	Preeclamsia	0	0	0	0	0	0	0	0	0	1	0	0	0	0													Unspeified	C/S		ZMH
2024-03-04 18:05:14	2024-03-04 18:16:00	2014	26	Yes	unspecified	yes	Negative	Primipara	1	0	0	0	0	Singleton	No																															Spontaneous	SVD		Other than ZMH
2024-03-04 18:16:13	2024-03-04 18:23:12	2014	25	Yes	4	yes	Negative	multi para	0	1	0	0	0	Singleton	No																															Spontaneous	SVD		ZMH
2024-03-04 18:30:01	2024-03-04 18:34:17	2014	30	Yes	unspecified	yes	Negative	Primipara	1	0	0	0	0	Singleton	No																															Induced	SVD		Other than ZMH
2024-03-04 18:36:54	2024-03-04 18:43:58	2014	27	Yes	unspecified	yes	Negative	Primipara	1	0	0	0	0	Singleton	Yes	Obstetric	1	0	PROM	0	1	0	0	0	0	0	0	0	0	0	0	0	0													Spontaneous	SVD	24	Other than ZMH
2024-03-04 18:44:09	2024-03-04 18:49:52	2014	28	Yes	unspecified	yes	Negative	Unspecified	0	0	0	0	1	twins	No																															Elective C/S	C/S		ZMH
2024-03-04 18:52:56	2024-03-04 18:59:53	2014	23	Yes	unspecified	yes	Negative	Primipara	1	0	0	0	0	Singleton	No																															Spontaneous	SVD	8	ZMH
2024-03-04 18:59:58	2024-03-04 19:03:42	2014	23	Yes	unspecified	yes	Negative	multi para	0	1	0	0	0	Singleton	No																															Spontaneous	SVD	1	Other than ZMH
2024-03-04 19:13:31	2024-03-04 19:18:09	2014	21	Yes	unspecified	unspecified		Primipara	1	0	0	0	0	Singleton	No																															Spontaneous	SVD		Other than ZMH
2024-03-04 20:19:09	2024-03-04 20:24:50	2014	20	Yes	unspecified	yes	Negative	Primipara	1	0	0	0	0	Singleton	Yes	Obstetric	1	0	Preeclamsia	0	0	0	0	0	0	0	0	0	1	0	0	0	0													Elective C/S	C/S		ZMH
2024-03-04 20:24:59	2024-03-04 20:34:51	2014	34	Yes	unspecified	yes	Negative	multi para	0	1	0	0	0	Singleton	Yes	Obstetric	1	0	PROM	0	1	0	0	0	0	0	0	0	0	0	0	0	0													Unspeified	C/S	168	Other than ZMH
2024-03-04 20:35:07	2024-03-04 20:40:46	2014	20	Yes	unspecified	yes	Negative	Primipara	1	0	0	0	0	twins	No																															Spontaneous	SVD	1	Other than ZMH
2024-03-04 20:48:15	2024-03-04 20:51:24	2014	24	Yes	unspecified	yes	Negative	Primipara	1	0	0	0	0	Singleton	No																															Spontaneous	SVD	1	ZMH
2024-03-04 20:51:32	2024-03-04 20:55:58	2014	33	Yes	unspecified	yes	Negative	Primipara	1	0	0	0	0	Singleton	No																															Spontaneous	C/S		ZMH
2024-03-04 20:56:04	2024-03-04 21:00:59	2014	25	Yes	unspecified	yes	Negative	Primipara	1	0	0	0	0	Singleton	No																															Spontaneous	C/S	30	ZMH
2024-03-04 21:22:09	2024-03-04 21:24:54	2014	25	Yes	unspecified	yes	Negative	multi para	0	1	0	0	0	Singleton	No																															Spontaneous	SVD	5	ZMH
2024-03-04 21:36:00	2024-03-04 21:40:44	2014	30	Yes	unspecified	yes	Negative	multi para	0	1	0	0	0	Singleton	No																															Spontaneous	SVD		Other than ZMH
2024-03-04 21:40:54	2024-03-04 21:43:55	2014	26	Yes	unspecified	yes	Negative	multi para	0	1	0	0	0	Singleton	No																															Spontaneous	SVD	48	ZMH
2024-03-04 21:44:06	2024-03-04 21:48:46	2014	27	Yes	unspecified	yes	Negative	Primipara	1	0	0	0	0	Singleton	No																															Induced	SVD	4	ZMH
2024-03-05 14:04:32	2024-03-05 14:33:05	2014	26	Yes	unspecified	yes	Negative	Primipara	1	0	0	0	0	Singleton	No																															Unspeified	SVD	24	ZMH
2024-03-05 14:36:04	2024-03-05 15:53:07	2014	21	Yes	unspecified	yes	Negative	Primipara	1	0	0	0	0	twins	Yes	Medical	0	1																	Others	0	0	0	0	0	0	0	0	1	VDRL +ve	Unspeified	SVD	2	ZMH
2024-03-05 15:53:11	2024-03-05 16:20:16	2014	20	Yes	unspecified	yes	Negative	Primipara	1	0	0	0	0	Singleton	No																															Unspeified	SVD		Other than ZMH
2024-03-05 16:21:40	2024-03-06 00:48:41	2014	32	Yes	unspecified	yes	Negative	Primipara	1	0	0	0	0	twins	Yes	Obstetric	1	0	Multiple pregnancy	0	0	0	0	0	0	0	0	1	0	0	0	0	0													Unspeified	C/S		ZMH
2024-03-06 00:41:26	2024-03-06 00:52:01	2014	23	Yes	unspecified	yes	Negative	Primipara	1	0	0	0	0	twins	Yes	Obstetric	1	0	Multiple pregnancy	0	0	0	0	0	0	0	0	1	0	0	0	0	0													Unspeified	C/S		ZMH
2024-03-06 00:52:09	2024-03-06 01:03:26	2014	25	Yes	unspecified	yes	Negative	Primipara	1	0	0	0	0	Singleton	No																															Unspeified	Assissted vaginal	12	Other than ZMH
2024-03-06 01:03:33	2024-03-06 01:18:43	2014	23	Yes	unspecified	yes	Negative	multi para	0	1	0	0	0	Singleton	No																															Unspeified	C/S		Other than ZMH
2024-03-06 01:18:46	2024-03-06 01:23:17	2014	35	Yes	unspecified	yes	Negative	multi para	0	1	0	0	0	Singleton	No																															Unspeified	C/S	1	ZMH
2024-03-06 01:23:21	2024-03-06 01:30:35	2014	25	Yes	unspecified	yes	Negative	Primipara	1	0	0	0	0	Singleton	Yes	Obstetric	1	0	Cephalopelvic disproportion	0	0	0	0	0	0	0	1	0	0	0	0	0	0													Unspeified	C/S	360	ZMH
2024-03-06 01:30:43	2024-03-06 01:38:42	2014	28	Yes	unspecified	yes	Negative	Primipara	1	0	0	0	0	Singleton	Yes	Obstetric	1	0	Others	0	0	0	0	0	0	0	0	0	0	0	0	0	1	Vaginally wall tear												Unspeified	C/S	4	ZMH
2024-03-06 08:05:37	2024-03-06 08:17:53	2014	32	Yes	unspecified	yes	Negative	multi para	0	1	0	0	0	twins	Yes	Obstetric	1	0	Multiple pregnancy	0	0	0	0	0	0	0	0	1	0	0	0	0	0													Unspeified	SVD		ZMH
2024-03-06 08:18:03	2024-03-06 08:25:18	2014	32	Yes	unspecified	yes	Negative	Primipara	1	0	0	0	0	Singleton	No																															Unspeified	SVD		ZMH
2024-03-06 08:25:29	2024-03-06 08:32:43	2014	25	Yes	unspecified	unspecified		Primipara	1	0	0	0	0	Singleton	No																															Unspeified	SVD		Other than ZMH
2024-03-06 08:32:49	2024-03-06 08:46:37	2014	23	Yes	unspecified	yes	Negative	Primipara	1	0	0	0	0	Singleton	No																															Unspeified	C/S	12	ZMH
2024-03-06 08:47:00	2024-03-06 09:00:56	2014	22	Yes	unspecified	yes	Negative	Primipara	1	0	0	0	0	Singleton	Yes	Obstetric	1	0	Cephalopelvic disproportion	0	0	0	0	0	0	0	1	0	0	0	0	0	0													Unspeified	C/S	5	ZMH
2024-03-06 09:01:06	2024-03-06 09:11:40	2014	26	Yes	unspecified	yes	Negative	multi para	0	1	0	0	0	Singleton	No																															Unspeified	SVD	1	ZMH
2024-03-06 09:11:43	2024-03-06 09:21:57	2014	30	Yes	unspecified	yes	Negative	multi para	0	1	0	0	0	Singleton	Yes	Obstetric	1	0	Prenancy related hypertension	0	0	0	0	0	0	0	0	0	0	1	0	0	0													Unspeified	Assissted vaginal	1	ZMH
2024-03-06 09:22:00	2024-03-06 09:26:48	2014	22	Yes	unspecified	yes	Negative	Primipara	1	0	0	0	0	Singleton	No																															Unspeified	SVD		Other than ZMH
2024-03-06 09:26:58	2024-03-06 09:31:42	2014	37	Yes	unspecified	yes	Negative	multi para	0	1	0	0	0	Singleton	Yes	Obstetric	1	0	Previous C/S cord prolapse	0	0	0	1	0	0	0	0	0	0	0	0	1	0													Unspeified	C/S		ZMH
2024-03-06 09:32:22	2024-03-06 09:39:11	2014	23	Yes	unspecified	yes	Negative	Primipara	1	0	0	0	0	Singleton	No																															Unspeified	SVD	37	ZMH
2024-03-06 15:03:27	2024-03-06 15:12:40	2014		Yes	unspecified	yes	Negative	Primipara	1	0	0	0	0	Singleton	No																															Unspeified	SVD		Other than ZMH
2024-03-06 15:12:43	2024-03-06 15:22:59	2014	22	Yes	unspecified	yes	Negative	Primipara	1	0	0	0	0	Singleton	No																															Unspeified	SVD		ZMH
2024-03-06 15:23:23	2024-03-06 15:30:31	2014	26	Yes	unspecified	yes	Negative	multi para	0	1	0	0	0	Singleton	Yes	Obstetric	1	0	Cephalopelvic disproportion	0	0	0	0	0	0	0	1	0	0	0	0	0	0													Unspeified	C/S		ZMH
2024-03-06 15:30:41	2024-03-06 15:38:39	2014	24	Yes	unspecified	unspecified		Primipara	1	0	0	0	0	Singleton	Yes	Obstetric	1	0	Prolonged labor	0	0	1	0	0	0	0	0	0	0	0	0	0	0													Induced	C/S		ZMH
2024-03-06 15:38:42	2024-03-06 15:44:14	2014	30	Yes	unspecified	yes	Negative	multi para	0	1	0	0	0	twins	Yes	Obstetric	1	0	Multiple pregnancy Preeclamsia	0	0	0	0	0	0	0	0	1	1	0	0	0	0													Unspeified	C/S		ZMH
2024-03-06 15:44:22	2024-03-06 15:57:21	2014	28	Yes	unspecified	yes	Negative	Primipara	1	0	0	0	0	Singleton	No																															Unspeified	SVD		Other than ZMH
2024-03-06 20:23:35	2024-03-06 20:27:21	2014	34	Yes	unspecified	yes	Negative	Primipara	1	0	0	0	0	Singleton	No																															Unspeified	SVD	1	ZMH
2024-03-06 20:27:24	2024-03-06 20:40:19	2014	28	Yes	unspecified	yes	Negative	Primipara	1	0	0	0	0	Singleton	Yes	Medical	0	1																	Diabetes	0	0	1	0	0	0	0	0	0		Unspeified	SVD	336	ZMH
2024-03-06 20:40:38	2024-03-06 20:49:55	2014	32	Yes	unspecified	yes	Negative	Primipara	1	0	0	0	0	Singleton	No																															Unspeified	C/S		Other than ZMH
2024-03-06 20:49:58	2024-03-06 21:16:35	2014	28	Yes	unspecified	yes	Negative	multi para	0	1	0	0	0	twins	No																															Unspeified	SVD	0	ZMH
2024-03-09 09:49:07	2024-03-09 09:59:33	2014	25	Yes	unspecified	yes	Negative	Primipara	1	0	0	0	0	Singleton	No																															Unspeified	Assissted vaginal	10	ZMH
2024-03-09 09:59:46	2024-03-09 10:12:58	2014	25	Yes	unspecified	yes	Negative	Primipara	1	0	0	0	0	Singleton	No																															Unspeified	Assissted vaginal		Other than ZMH
2024-03-09 10:13:11	2024-03-09 13:01:45	2014	39	Yes	unspecified	yes	Negative	multi para	0	1	0	0	0	Singleton	Yes	Obstetric	1	0	Cephalopelvic disproportion	0	0	0	0	0	0	0	1	0	0	0	0	0	0													Unspeified	C/S		ZMH
2024-03-09 13:02:14	2024-03-09 13:13:02	2014	30	Yes	unspecified	yes	positive	multi para	0	1	0	0	0	Singleton	No																															Unspeified	SVD	1	Other than ZMH
2024-03-09 13:13:06	2024-03-09 13:20:29	2014	24	Yes	unspecified	yes	Negative	Primipara	1	0	0	0	0	Singleton	No																															Unspeified	SVD	1	Other than ZMH
2024-03-09 13:20:57	2024-03-09 13:58:41	2014		Yes	unspecified	yes	Negative	multi para	0	1	0	0	0	Singleton	No																															Unspeified	C/S		Other than ZMH
2024-03-09 15:26:30	2024-03-09 15:35:53	2014	38	Yes	unspecified	yes	Negative	multi para	0	1	0	0	0	Singleton	No																															Unspeified	SVD	1	ZMH
2024-03-09 15:36:05	2024-03-09 15:45:47	2014	17	Yes	unspecified	yes	Negative	Primipara	1	0	0	0	0	Singleton	No																															Unspeified	SVD	11	ZMH
2024-03-09 15:45:51	2024-03-09 15:52:05	2014	33	Yes	unspecified	yes	Negative	multi para	0	1	0	0	0	Singleton	Yes	Medical	0	1																	HIV Hypertension	1	1	0	0	0	0	0	0	0		Unspeified	C/S		ZMH
2024-03-09 15:52:15	2024-03-09 21:10:38	2014	23	Yes	unspecified	yes	Negative	Primipara	1	0	0	0	0	Singleton	No																															Unspeified	SVD	3	ZMH
2024-03-06 21:16:39	2024-03-11 01:26:03	2014	31	Yes	unspecified	unspecified		multi para	0	1	0	0	0	Singleton	No																															Unspeified	C/S		Other than ZMH
2024-03-09 21:13:25	2024-03-09 21:28:07	2014	28	Yes	unspecified	yes	Negative	multi para	0	1	0	0	0	twins	No																															Spontaneous	SVD		ZMH
2024-03-09 21:28:12	2024-03-10 08:06:36	2014	35	No		unspecified		multi para	0	1	0	0	0	Singleton	No																															Unspeified	SVD		Other than ZMH
2024-03-10 08:06:41	2024-03-10 08:30:43	2014	36	Yes	unspecified	yes	Negative	multi para	0	1	0	0	0	Singleton	No																															Elective C/S	C/S		ZMH
2024-03-10 08:30:47	2024-03-10 09:17:55	2014	25	Yes	unspecified	yes	Negative	Primipara	1	0	0	0	0	Singleton	Yes	Obstetric	1	0	Anti partum hemorrhage	0	0	0	0	1	0	0	0	0	0	0	0	0	0													Unspeified	C/S		ZMH
2024-03-11 01:13:27	2024-03-11 01:18:38	2015	28	Yes	unspecified	yes	Negative	Primipara	1	0	0	0	0	Singleton	No																															Unspeified	SVD	4	ZMH
2024-03-11 01:26:22	2024-03-11 01:33:46	2014	22	Yes	unspecified	yes	Negative	multi para	0	1	0	0	0	twins	No																															Unspeified	SVD	1	ZMH
2024-03-11 01:34:02	2024-03-11 01:41:52	2014	30	Yes	unspecified	yes	Negative	multi para	0	1	0	0	0	Singleton	Yes	Medical Obstetric	1	1	Previous C/S	0	0	0	1	0	0	0	0	0	0	0	0	0	0		Others	0	0	0	0	0	0	0	1	1	HepB +ve	Unspeified	C/S		ZMH
2024-03-11 01:41:55	2024-03-11 01:54:00	2014	20	Yes	unspecified	yes	Negative	Primipara	1	0	0	0	0	Singleton	Yes	Obstetric	1	0	Cephalopelvic disproportion	0	0	0	0	0	0	0	1	0	0	0	0	0	0													Spontaneous	C/S	13	ZMH
2024-03-11 02:05:22	2024-03-11 02:10:34	2014	23	Yes	unspecified	yes	Negative	Primipara	1	0	0	0	0	Singleton	No																															Unspeified	SVD		Other than ZMH
2024-03-11 02:17:39	2024-03-11 02:44:55	2014	24	Yes	unspecified	yes	Negative	Primipara	1	0	0	0	0	Singleton	No																															Unspeified	SVD	96	ZMH
2024-03-11 02:44:58	2024-03-11 07:27:45	2014	30	Yes	unspecified	yes	Negative	multi para	0	1	0	0	0	Singleton	No																															Unspeified	SVD		Other than ZMH
2024-03-11 07:27:55	2024-03-11 07:34:03	2014	18	Yes	unspecified	yes	Negative	Primipara	1	0	0	0	0	Singleton	No																															Unspeified	SVD		Other than ZMH
2024-03-11 07:34:24	2024-03-11 07:44:14	2013	31	Yes	unspecified	yes	Negative	multi para	0	1	0	0	0	twins	Yes	Obstetric	1	0	Multiple pregnancy	0	0	0	0	0	0	0	0	1	0	0	0	0	0													Unspeified	C/S		ZMH
2024-03-11 07:44:35	2024-03-11 07:52:53	2013		Yes	unspecified	unspecified		Primipara	1	0	0	0	0	twins	Yes	Obstetric	1	0	Preeclamsia	0	0	0	0	0	0	0	0	0	1	0	0	0	0													Elective C/S	C/S		Other than ZMH
2024-03-11 19:43:45	2024-03-12 15:32:40	2014	27	Yes	unspecified	yes	Negative	Primipara	1	0	0	0	0	Singleton	No																															Unspeified	SVD	12	ZMH
2024-03-12 15:33:57	2024-03-12 15:38:14	2014	25	Yes	unspecified	yes	Negative	multi para	0	1	0	0	0	Singleton	No																															Elective C/S	C/S		Other than ZMH
2024-03-12 15:38:28	2024-03-12 15:49:01	2013	23	Yes	unspecified	yes	Negative	Primipara	1	0	0	0	0	twins	Yes	Obstetric	1	0	Anti partum hemorrhage	0	0	0	0	1	0	0	0	0	0	0	0	0	0													Spontaneous	SVD	1	ZMH
2024-03-12 15:49:20	2024-03-12 15:54:17	2014	30	Yes	unspecified	yes	Negative	Primipara	1	0	0	0	0	Singleton	No																															Unspeified	SVD	18	ZMH
2024-03-12 15:54:28	2024-03-12 15:59:07	2014	23	Yes	unspecified	yes	Negative	Primipara	1	0	0	0	0	Singleton	No																															Unspeified	SVD	16	ZMH
2024-03-12 15:59:14	2024-03-12 16:24:12	2014	29	Yes	unspecified	yes	Negative	Primipara	1	0	0	0	0	Singleton	No																															Spontaneous	SVD	2	Other than ZMH
2024-03-12 16:03:58	2024-03-12 16:09:54	2014		Unspecified		unspecified		Primipara	1	0	0	0	0	Singleton	No																															Unspeified	SVD		Other than ZMH
2024-03-12 16:09:58	2024-03-12 16:18:14	2013	29	Yes	unspecified	unspecified		multi para	0	1	0	0	0	Singleton	No																															Unspeified	C/S		Other than ZMH
2024-03-12 16:24:24	2024-03-12 16:28:33	2014	26	Yes	unspecified	yes	Negative	Primipara	1	0	0	0	0	Singleton	No																															Unspeified	SVD		Other than ZMH
2024-03-12 16:28:49	2024-03-12 16:37:58	2014	23	Yes	unspecified	yes	Negative	Primipara	1	0	0	0	0	twins	Yes	Obstetric	1	0	Multiple pregnancy	0	0	0	0	0	0	0	0	1	0	0	0	0	0													Unspeified	C/S		ZMH
2024-03-12 16:38:41	2024-03-12 16:44:54	2014	20	Yes	unspecified	yes	Negative	Primipara	1	0	0	0	0	Singleton	No																															Unspeified	SVD	12	ZMH
2024-03-12 16:45:08	2024-03-12 16:50:09	2014		Yes	unspecified	yes	Negative	Primipara	1	0	0	0	0	twins	Yes	Obstetric	1	0	Multiple pregnancy	0	0	0	0	0	0	0	0	1	0	0	0	0	0													Unspeified	SVD		Other than ZMH
2024-03-12 16:50:22	2024-03-12 21:13:52	2014	30	Yes	unspecified	yes	Negative	multi para	0	1	0	0	0	Singleton	No																															Unspeified	SVD	4	Other than ZMH
2024-03-12 21:14:05	2024-03-12 21:19:25	2014		Yes	unspecified	yes	Negative	multi para	0	1	0	0	0	Singleton	No																															Unspeified	SVD		Other than ZMH
2024-03-12 21:19:36	2024-03-12 21:26:59	2015	33	Yes	unspecified	yes	Negative	Primipara	1	0	0	0	0	Singleton	Yes	Obstetric	1	0	Preeclamsia	0	0	0	0	0	0	0	0	0	1	0	0	0	0													Unspeified	C/S		ZMH
2024-03-12 21:26:31	2024-03-12 21:36:27	2015	20	Yes	unspecified	yes	Negative	Primipara	1	0	0	0	0	Singleton	No																															Unspeified	SVD		Other than ZMH
2024-03-12 21:36:39	2024-03-12 22:03:05	2013	35	Yes	unspecified	yes	Negative	multi para	0	1	0	0	0	Singleton	Yes	Obstetric	1	0	Previous C/S	0	0	0	1	0	0	0	0	0	0	0	0	0	0													Elective C/S	C/S		ZMH
2024-03-12 22:03:08	2024-03-12 22:18:57	2013	23	No		yes	Negative	Primipara	1	0	0	0	0	Singleton	No																															Spontaneous	SVD		Other than ZMH
2024-03-12 22:19:28	2024-03-12 22:31:03	2014	32	Yes	unspecified	yes	Negative	multi para	0	1	0	0	0	twins	Yes	Obstetric	1	0	Multiple pregnancy	0	0	0	0	0	0	0	0	1	0	0	0	0	0													Unspeified	SVD	31	ZMH
2024-03-12 22:31:07	2024-03-12 22:42:35	2014	23	Yes	unspecified	yes	Negative	multi para	0	1	0	0	0	Singleton	No																															Unspeified	SVD	27	ZMH
2024-03-12 22:42:38	2024-03-12 22:45:39	2014	25	Yes	unspecified	yes	Negative	Primipara	1	0	0	0	0	Singleton	No																															Unspeified	SVD		ZMH
2024-03-12 22:45:50	2024-03-12 22:49:29	2014	26	Yes	unspecified	yes	Negative	Primipara	1	0	0	0	0	Singleton	No																															Unspeified	SVD	22	ZMH
2024-03-12 22:49:59	2024-03-12 23:12:08	2014	35	Yes	unspecified	yes	Negative	multi para	0	1	0	0	0	Singleton	No																															Unspeified	SVD		Other than ZMH
2024-03-12 23:12:11	2024-03-12 23:15:36	2014	24	Yes	unspecified	yes	Negative	multi para	0	1	0	0	0	Singleton	No																															Unspeified	SVD		ZMH
2024-03-12 23:15:46	2024-03-12 23:19:58	2015	25	Yes	unspecified	yes	Negative	multi para	0	1	0	0	0	Singleton	No																															Unspeified	Assissted vaginal	2	ZMH
2024-03-12 23:20:07	2024-03-12 23:24:06	2015	30	Yes	unspecified	yes	Negative	Primipara	1	0	0	0	0	Singleton	No																															Unspeified	C/S		ZMH
2024-03-12 23:24:31	2024-03-12 23:34:56	2014	24	Yes	unspecified	yes	Negative	Primipara	1	0	0	0	0	twins	Yes	Obstetric	1	0	Multiple pregnancy	0	0	0	0	0	0	0	0	1	0	0	0	0	0													Unspeified	SVD	70	ZMH
2024-03-12 23:35:09	2024-03-12 23:47:51	2014	21	Yes	unspecified	yes	Negative	Primipara	1	0	0	0	0	twins	Yes	Obstetric	1	0	Multiple pregnancy	0	0	0	0	0	0	0	0	1	0	0	0	0	0													Unspeified	SVD	1	ZMH
2024-03-12 23:47:55	2024-03-12 23:53:23	2014	36	Yes	unspecified	yes	Negative	multi para	0	1	0	0	0	Singleton	Yes	Medical	0	1																	Hypertension	1	0	0	0	0	0	0	0	0		Unspeified	C/S		ZMH
2024-03-12 23:53:27	2024-03-12 23:57:05	2014	21	Yes	unspecified	yes	Negative	Primipara	1	0	0	0	0	Singleton	No																															Unspeified	C/S		ZMH
2024-03-12 23:57:16	2024-03-13 00:03:58	2014	21	Yes	unspecified	yes	Negative	multi para	0	1	0	0	0	Singleton	Yes	Medical Obstetric	1	1	cord prolapse	0	0	0	0	0	0	0	0	0	0	0	0	1	0		Diabetes Others	0	0	1	0	0	0	0	0	1	Severe Thrombocytopenia 2ndry to ITP	Unspeified	C/S		ZMH
2024-03-13 00:04:12	2024-03-13 00:11:51	2014	31	Yes	unspecified	unspecified		Primipara	1	0	0	0	0	Singleton	Yes	Obstetric	1	0	Others	0	0	0	0	0	0	0	0	0	0	0	0	0	1	Polyhydraminos												Unspeified	C/S		Other than ZMH
2024-03-13 10:08:04	2024-03-13 10:24:37	2015	25	Yes	unspecified	yes	Negative	multi para	0	1	0	0	0	Singleton	No																															Unspeified	SVD		Other than ZMH
2024-03-13 10:27:14	2024-03-13 10:34:36	2015	28	Yes	4	yes	Negative	Primipara	1	0	0	0	0	Singleton	No																															Spontaneous	SVD	3	Other than ZMH
2024-03-13 10:39:02	2024-03-13 10:48:31	2015	24	Yes	unspecified	yes	Negative	Primipara	1	0	0	0	0	Singleton	No																															Spontaneous	C/S		ZMH
2024-03-13 10:54:02	2024-03-13 11:35:02	2015	32	Yes	unspecified	yes	Negative	multi para	0	1	0	0	0	Singleton	Yes	Obstetric	1	0	Others Previous C/S	0	0	0	1	0	0	0	0	0	0	0	0	0	1	GDM												Unspeified	C/S		ZMH
2024-03-13 14:29:02	2024-03-13 14:38:58	2015	35	Yes	unspecified	yes	Negative	multi para	0	1	0	0	0	Singleton	No																															Unspeified	SVD	5	ZMH
2024-03-13 14:41:22	2024-03-13 14:46:05	2015	33	Yes	unspecified	yes	Negative	multi para	0	1	0	0	0	Singleton	Yes	Obstetric	1	0	Previous C/S	0	0	0	1	0	0	0	0	0	0	0	0	0	0													Unspeified	C/S		Other than ZMH
2024-03-13 14:48:50	2024-03-13 14:57:25	2015	35	Yes	unspecified	unspecified		multi para	0	1	0	0	0	Singleton	No																															Unspeified	SVD	6	ZMH
2024-03-13 15:01:08	2024-03-13 15:06:33	2015	36	Yes	unspecified	yes	Negative	multi para	0	1	0	0	0	twins	No																															Unspeified	C/S		ZMH
2024-03-13 15:07:21	2024-03-13 15:12:30	2015	24	Unspecified		yes	Negative	multi para	0	1	0	0	0	twins	Yes	Obstetric	1	0	Oliohydramnios	0	0	0	0	0	1	0	0	0	0	0	0	0	0													Unspeified	C/S		ZMH
2024-03-13 15:18:30	2024-03-13 15:37:09	2015	19	Unspecified		yes	Negative	Primipara	1	0	0	0	0	Singleton	No																															Unspeified	SVD	11	ZMH
2024-03-13 15:41:59	2024-03-13 15:50:31	2015		Unspecified		unspecified		multi para	0	1	0	0	0	Singleton	No																															Unspeified	SVD		Other than ZMH
2024-03-13 15:52:59	2024-03-13 16:24:58	2015	22	Unspecified		yes	Negative	Primipara	1	0	0	0	0	Singleton	No																															Unspeified	C/S		ZMH
2024-03-13 17:13:17	2024-03-13 17:22:36	2015		Yes	unspecified	yes	Negative	multi para	0	1	0	0	0	Singleton	Yes	Obstetric	1	0	PROM	0	1	0	0	0	0	0	0	0	0	0	0	0	0													Unspeified	SVD	51	ZMH
2024-03-13 17:24:02	2024-03-13 17:39:21	2015		Yes	unspecified	yes	Negative	Primipara	1	0	0	0	0	Singleton	No																															Spontaneous	SVD		ZMH
2024-03-13 17:50:18	2024-03-13 18:02:16	2015	24	Yes	unspecified	yes	Negative	multi para Still birth	0	1	1	0	0	Singleton	No																															Unspeified	C/S		ZMH
2024-03-13 11:18:27	2024-03-13 18:10:06	2014	28	Yes	unspecified	yes	Negative	multi para	0	1	0	0	0	Singleton	No																															Unspeified	C/S	10	Other than ZMH
2024-03-13 18:10:10	2024-03-13 23:19:21	2014	26	Yes	unspecified	yes	Negative	Primipara	1	0	0	0	0	Singleton	No																															Unspeified	C/S		ZMH
2024-03-13 23:19:35	2024-03-14 00:28:33	2013	26	Yes	unspecified	yes	Negative	Primipara	1	0	0	0	0	Singleton	No																															Unspeified	C/S		Other than ZMH
2024-03-14 00:28:50	2024-03-14 00:41:05	2014	26	Yes	unspecified	unspecified		Primipara	1	0	0	0	0	Singleton	No																															Unspeified	Unspecified	3	Other than ZMH
2024-03-14 00:41:20	2024-03-14 07:50:20	2013	27	Yes	unspecified	yes	Negative	multi para	0	1	0	0	0	Singleton	No																															Unspeified	SVD	1	ZMH
2024-03-14 07:50:30	2024-03-14 08:04:48	2013	29	Yes	unspecified	yes	Negative	Primipara	1	0	0	0	0	Singleton	No																															Unspeified	C/S	1	ZMH
2024-03-14 08:05:04	2024-03-14 08:20:45	2015		Yes	unspecified	yes	Unspecified	multi para	0	1	0	0	0	twins	Yes	Obstetric	1	0	Multiple pregnancy	0	0	0	0	0	0	0	0	1	0	0	0	0	0													Unspeified	C/S		Other than ZMH
2024-03-14 08:20:57	2024-03-14 09:26:24	2015	22	Yes	unspecified	yes	positive	Primipara	1	0	0	0	0	Singleton	Yes	Obstetric	1	0	Preeclamsia	0	0	0	0	0	0	0	0	0	1	0	0	0	0													Unspeified	SVD	0	ZMH
2024-03-14 09:26:53	2024-03-14 09:31:58	2015		Yes	unspecified	unspecified		Primipara	1	0	0	0	0	Singleton	No																															Unspeified	SVD		Other than ZMH
2024-03-14 09:32:10	2024-03-14 09:35:01	2015	20	Yes	unspecified	yes	Negative	Primipara	1	0	0	0	0	Singleton	No																															Unspeified	C/S	11	ZMH
2024-03-14 15:30:59	2024-03-14 15:40:03	2014	22	Yes	unspecified	yes	Negative	Primipara	1	0	0	0	0	Singleton	Yes	Obstetric	1	0	Preeclamsia	0	0	0	0	0	0	0	0	0	1	0	0	0	0													Unspeified	C/S		ZMH
2024-03-14 15:41:24	2024-03-14 15:53:55	2014	20	Yes	unspecified	yes	Negative	Primipara	1	0	0	0	0	Singleton	No																															Unspeified	SVD		Other than ZMH
2024-03-14 15:54:49	2024-03-14 16:07:38	2015	25	Yes	unspecified	yes	Negative	Primipara	1	0	0	0	0	Singleton	No																															Spontaneous	C/S	8	ZMH
2024-03-14 16:08:26	2024-03-14 16:22:30	2015	25	Yes	unspecified	yes	Negative	Still birth	0	0	1	0	0	twins	Yes	Obstetric	1	0	Others	0	0	0	0	0	0	0	0	0	0	0	0	0	1	GDM												Unspeified	C/S		ZMH
2024-03-14 16:23:45	2024-03-14 16:29:50	2013	21	No		unspecified		Primipara	1	0	0	0	0	Singleton	Yes	Obstetric	1	0	PROM	0	1	0	0	0	0	0	0	0	0	0	0	0	0													Unspeified	C/S	19	ZMH
2024-03-15 16:22:04	2024-03-15 16:32:28	2014		Yes	unspecified	yes	Unspecified	Primipara	1	0	0	0	0	twins	Yes	Obstetric	1	0	Preeclamsia	0	0	0	0	0	0	0	0	0	1	0	0	0	0													Elective C/S	C/S		Other than ZMH
2024-03-15 16:32:56	2024-03-15 16:38:18	2014	31	Yes	unspecified	yes	Negative	multi para	0	1	0	0	0	Singleton	No																															Unspeified	C/S		ZMH
2024-03-15 22:25:27	2024-03-15 22:37:02	2014	32	Yes	unspecified	yes	Negative	Primipara	1	0	0	0	0	Singleton	No																															Unspeified	C/S	8	ZMH
2024-03-15 22:37:19	2024-03-15 22:52:23	2013	30	Yes	unspecified	yes	Negative	Primipara	1	0	0	0	0	Singleton	No																															Unspeified	SVD	1	ZMH
2024-03-15 22:52:26	2024-03-15 23:26:28	2013	23	Yes	unspecified	yes	Negative	multi para	0	1	0	0	0	Singleton	No																															Unspeified	SVD		Other than ZMH
2024-03-15 23:26:37	2024-03-15 23:42:06	2014	24	Yes	unspecified	yes	Negative	Primipara	1	0	0	0	0	Singleton	No																															Unspeified	C/S	20	ZMH
2024-03-15 23:44:11	2024-03-16 07:27:55	2014		Yes	unspecified	yes	Unspecified	Primipara	1	0	0	0	0	Singleton	No																															Unspeified	SVD		Other than ZMH
2024-03-16 07:28:04	2024-03-16 07:35:55	2015	25	Yes	unspecified	yes	Negative	multi para	0	1	0	0	0	Singleton	No																															Unspeified	SVD	2	Other than ZMH
2024-03-16 07:36:11	2024-03-16 07:42:01	2015	25	Yes	unspecified	yes	Negative	Primipara	1	0	0	0	0	Singleton	No																															Unspeified	SVD	12	Other than ZMH
2024-03-16 07:42:12	2024-03-16 07:56:33	2015	26	Yes	unspecified	yes	Negative	multi para	0	1	0	0	0	Singleton	No																															Unspeified	SVD	3	Other than ZMH
2024-03-16 07:56:42	2024-03-16 08:19:01	2015	21	Yes	unspecified	yes	Negative	Primipara	1	0	0	0	0	Singleton	No																															Unspeified	SVD	1	ZMH
2024-03-16 08:19:09	2024-03-16 08:49:31	2015	18	Yes	unspecified	yes	Negative	Primipara	1	0	0	0	0	Singleton	No																															Unspeified	SVD		ZMH
2024-03-16 08:49:50	2024-03-16 09:05:31	2015	27	Yes	unspecified	yes	Negative	Primipara	1	0	0	0	0	Singleton	No																															Unspeified	SVD		Other than ZMH
2024-03-16 09:06:00	2024-03-16 09:10:56	2015	30	Yes	unspecified	yes	Negative	multi para	0	1	0	0	0	Singleton	Yes	Obstetric	1	0	Previous C/S	0	0	0	1	0	0	0	0	0	0	0	0	0	0													Unspeified	C/S	10	ZMH
2024-03-16 09:11:08	2024-03-16 09:22:21	2015	35	Yes	unspecified	yes	Negative	multi para	0	1	0	0	0	Singleton	Yes	Medical	0	1																	Diabetes	0	0	1	0	0	0	0	0	0		Unspeified	C/S		ZMH
2024-03-16 09:24:51	2024-03-16 09:45:00	2015	31	Yes	unspecified	yes	Negative	Primipara	1	0	0	0	0	twins	No																															Unspeified	C/S		ZMH
2024-03-16 09:45:03	2024-03-16 09:52:34	2015	22	Yes	unspecified	yes	Negative	Primipara	1	0	0	0	0	Singleton	No																															Unspeified	SVD	10	Other than ZMH
2024-03-16 09:52:37	2024-03-16 09:56:54	2014	30	Yes	unspecified	yes	Negative	multi para	0	1	0	0	0	Singleton	Yes	Obstetric	1	0	Prolonged labor	0	0	1	0	0	0	0	0	0	0	0	0	0	0													Spontaneous	Assissted vaginal		ZMH
2024-03-16 09:57:02	2024-03-17 11:26:10	2015	26	Yes	unspecified	yes	Negative	Primipara	1	0	0	0	0	Singleton	No																															Unspeified	SVD		Other than ZMH
2024-03-17 11:26:22	2024-03-17 11:32:34	2015	23	Yes	unspecified	yes	Negative	Primipara	1	0	0	0	0	Singleton	No																															Unspeified	SVD		Other than ZMH
2024-03-17 11:32:53	2024-03-17 11:48:16	2015	33	Yes	unspecified	yes	Negative	multi para	0	1	0	0	0	Singleton	No																															Unspeified	SVD		Other than ZMH
2024-03-17 11:48:26	2024-03-17 11:51:04	2015	23	Yes	unspecified	yes	Negative	Primipara	1	0	0	0	0	Singleton	No																															Unspeified	SVD	20	ZMH
2024-03-17 11:51:11	2024-03-17 14:38:29	2015	19	Yes	unspecified	yes	Negative	Primipara	1	0	0	0	0	Singleton	No																															Unspeified	SVD	18	ZMH
2024-03-17 14:38:37	2024-03-17 14:47:52	2015	28	Yes	unspecified	yes	Negative	multi para	0	1	0	0	0	Singleton	No																															Unspeified	C/S	5	ZMH
2024-03-17 14:48:01	2024-03-17 15:01:14	2015	23	Yes	unspecified	yes	Negative	Primipara	1	0	0	0	0	Singleton	Yes	Obstetric	1	0	Cephalopelvic disproportion Prolonged labor	0	0	1	0	0	0	0	1	0	0	0	0	0	0													Unspeified	C/S	15	ZMH
2024-03-17 15:01:25	2024-03-17 15:41:24	2015	26	Yes	unspecified	yes	Negative	Primipara	1	0	0	0	0	twins	Yes	Obstetric	1	0	Preeclamsia Multiple pregnancy	0	0	0	0	0	0	0	0	1	1	0	0	0	0													Elective C/S	C/S		ZMH
2024-03-17 15:41:50	2024-03-17 15:46:09	2015	22	Yes	unspecified	yes	Negative	Primipara	1	0	0	0	0	Singleton	No																															Unspeified	SVD		Other than ZMH
2024-03-17 15:46:24	2024-03-17 16:39:49	2015	36	Yes	unspecified	yes	Negative	multi para	0	1	0	0	0	twins	Yes	Obstetric	1	0	Multiple pregnancy	0	0	0	0	0	0	0	0	1	0	0	0	0	0													Unspeified	SVD	9	ZMH
2024-03-17 16:40:01	2024-03-17 16:45:35	2015	27	Yes	unspecified	yes	Negative	Primipara	1	0	0	0	0	Singleton	Yes	Obstetric	1	0	Others	0	0	0	0	0	0	0	1	0	0	0	0	0	1	Narrow birth canal												Unspeified	C/S		ZMH
2024-03-17 16:44:07	2024-03-17 16:49:38	2015	30	Yes	unspecified	unspecified		multi para	0	1	0	0	0	Singleton	No																															Unspeified	SVD		Other than ZMH
2024-03-17 16:49:48	2024-03-17 17:01:18	2015	18	Yes	unspecified	yes	Negative	Primipara	1	0	0	0	0	Singleton	No																															Unspeified	SVD		ZMH
2024-03-17 17:02:08	2024-03-17 20:43:15	2014	21	Yes	unspecified	yes	Negative	Primipara	1	0	0	0	0	Singleton	Yes	Obstetric	1	0	Preeclamsia	0	0	0	0	0	0	0	0	0	1	0	0	0	0													Unspeified	C/S		ZMH
2024-03-17 20:43:31	2024-03-17 22:07:08	2015	25	Yes	unspecified	yes	Negative	Primipara	1	0	0	0	0	Singleton	Yes	Obstetric	1	0	Abortion	1	0	0	0	0	0	0	0	0	0	0	0	0	0													Unspeified	C/S	10	ZMH
2024-03-17 22:07:16	2024-03-17 23:03:59	2015	27	Yes	unspecified	yes	Negative	Primipara	1	0	0	0	0	twins	Yes	Obstetric	1	0	Abortion	1	0	0	0	0	0	0	0	0	0	0	0	0	0													Unspeified	C/S	48	ZMH
2024-03-17 23:04:05	2024-03-17 23:08:14	2015	25	Yes	unspecified	yes	Negative	Primipara	1	0	0	0	0	Singleton	No																															Unspeified	SVD	14	ZMH
2024-03-17 23:08:25	2024-03-17 23:11:13	2015	26	Unspecified		yes	Negative	Primipara	1	0	0	0	0	Singleton	No																															Unspeified	SVD		Other than ZMH
2024-03-17 23:11:23	2024-03-17 23:14:41	2015	30	Yes	unspecified	yes	Negative	multi para	0	1	0	0	0	Singleton	Yes	Obstetric Medical	1	1	Previous C/S cord prolapse	0	0	0	1	0	0	0	0	0	0	0	0	1	0		Diabetes	0	0	1	0	0	0	0	0	0		Unspeified	C/S		ZMH
2024-03-17 23:18:27	2024-03-18 06:08:23	2015	25	Yes	unspecified	yes	Negative	Primipara	1	0	0	0	0	Singleton	No																															Unspeified	SVD	13	ZMH
2024-03-18 06:08:33	2024-03-18 06:11:16	2015	23	Unspecified		unspecified		Primipara	1	0	0	0	0	Singleton	No																															Unspeified	C/S	9	ZMH
2024-03-17 23:14:54	2024-03-18 09:57:32	2013	32	Yes	unspecified	yes	Negative	multi para	0	1	0	0	0	Singleton	No																															Unspeified	SVD	4	ZMH
2024-03-18 06:04:38	2024-03-18 10:09:49	2013	27	Yes	unspecified	unspecified		multi para	0	1	0	0	0	Singleton	No																															Unspeified	SVD		Other than ZMH
2024-03-18 10:11:14	2024-03-18 10:53:23	2013	28	Yes	unspecified	yes	Negative	multi para	0	1	0	0	0	Singleton	Yes	Medical	0	1																	Cardiac illness	0	0	0	1	0	0	0	0	0		Unspeified	SVD		ZMH
2024-03-18 10:53:30	2024-03-18 11:39:35	2013	30	Yes	unspecified	unspecified		multi para	0	1	0	0	0	Singleton	No																															Unspeified	SVD		Other than ZMH
2024-03-18 11:39:38	2024-03-18 11:56:37	2015	23	Yes	unspecified	yes	Negative	Primipara	1	0	0	0	0	Singleton	No																															Unspeified	SVD		Other than ZMH
2024-03-18 11:56:52	2024-03-18 12:44:28	2015	26	Yes	unspecified	yes	Unspecified	Primipara	1	0	0	0	0	Singleton	No																															Unspeified	C/S	1	ZMH
2024-03-18 12:44:36	2024-03-18 12:57:58	2014	28	Yes	unspecified	yes	Unspecified	Primipara	1	0	0	0	0	Singleton	No																															Unspeified	C/S		ZMH
2024-03-18 12:58:01	2024-03-18 13:08:10	2015	23	Yes	unspecified	yes	Negative	multi para	0	1	0	0	0	Singleton	No																															Unspeified	C/S		Other than ZMH
2024-03-18 13:08:20	2024-03-18 13:16:54	2013	25	Yes	unspecified	yes	Negative	Primipara	1	0	0	0	0	Singleton	No																															Unspeified	SVD	4	ZMH
2024-03-19 10:33:27	2024-03-19 10:43:32	2015	31	Yes	unspecified	yes	Negative	Primipara	1	0	0	0	0	triplets	No																															Spontaneous	SVD		ZMH
2024-03-19 10:44:42	2024-03-19 10:50:24	2015	30	Yes	unspecified	yes	Negative	Primipara	1	0	0	0	0	Singleton	No																															Unspeified	C/S		ZMH
2024-03-19 10:50:41	2024-03-19 10:58:09	2015	23	Unspecified		yes	Negative	Primipara	1	0	0	0	0	Singleton	Yes	Obstetric	1	0	Others	0	0	0	0	0	0	0	0	0	0	0	0	0	1	HELLP syndrome												Unspeified	C/S		ZMH
2024-03-19 11:01:48	2024-03-19 11:08:28	2015	25	Unspecified		yes	Negative	multi para	0	1	0	0	0	Singleton	Yes	Medical	0	1																	Diabetes	0	0	1	0	0	0	0	0	0		Spontaneous	Assissted vaginal		ZMH
2024-03-19 11:10:00	2024-03-19 11:17:22	2015	28	Unspecified		yes	Negative	Primipara	1	0	0	0	0	Singleton	No																															Spontaneous	SVD	4	ZMH
2024-03-19 11:18:09	2024-03-19 11:23:55	2015		Unspecified		unspecified		multi para	0	1	0	0	0	Singleton	No																															Unspeified	SVD		Other than ZMH
2024-03-19 11:24:46	2024-03-19 11:31:19	2015	31	Yes	unspecified	yes	Negative	Unspecified	0	0	0	0	1	triplets	No																															Unspeified	SVD		ZMH
[truncated: 159 more columns]
